# Supplementary material for: DNA Methylation Patterns and Transcriptomic Data Were Integrated to Investigate Candidate Genes Influencing Reproductive Traits in Ovarian Tissue from Sichuan White Geese
Source: Int J Mol Sci. 2025 Apr 5;26(7):3408. doi: 10.3390/ijms26073408 (PMC11989590; doi:10.3390/ijms26073408)
Supplement: Supplementary file 1 [file ijms-26-03408-s001.zip]

Archive with 1 entries (1 files):
- ijms-3544468-supplementary.xlsx
