# Supplementary material for: DNA Methylation Patterns and Transcriptomic Data Were Integrated to Investigate Candidate Genes Influencing Reproductive Traits in Ovarian Tissue from Sichuan White Geese
Source: Int J Mol Sci. 2025 Apr 5;26(7):3408. doi: 10.3390/ijms26073408 (PMC11989590; doi:10.3390/ijms26073408)
Supplement: Supplementary file 1 [file ijms-26-03408-s001.zip › ijms-3544468-supplementary.xlsx]

## Sheet: Table1
chr	start	end	length	nCG	meanMethy1	meanMethy2	diff.Methy	areaStat
chr7	38572758	38573157	400	122	0.482780372531526	0.223659847913837	0.259120524617689	426.374321193955
chr18	12750577	12751123	547	126	0.358112892591424	0.635062671767404	-0.27695	-424.06
chr28	12050409	12050770	362	128	0.144797205057335	0.387972854531936	-0.243176	-417.878
chr25	3220334	3220816	483	78	0.692922699154046	0.32924317251335	0.363679526640696	362.592548166199
chr6	23724137	23724677	541	68	0.610303517726186	0.213057167297578	0.397246350428608	359.685557913382
ctg2709	109438	110029	592	98	0.712872827529758	0.425566996254332	0.287305831275426	352.890208049355
chr24	7798388	7798709	322	107	0.417354668020252	0.153961857558456	0.263392810461796	346.266033894279
chr30	7202047	7202516	470	94	0.581903538189336	0.285048445349082	0.296855092840254	337.644472078316
chr35	5675555	5676094	540	97	0.191138854228572	0.474011993150079	-0.282873	-336.24
chr22	9701183	9701578	396	101	0.555392270447519	0.271284803991544	0.284107466455975	331.748301183237
ctg2566	87304	87840	537	100	0.151971053183231	0.424754249742312	-0.272783	-325.264
chr25	4081016	4081472	457	84	0.565120908361806	0.236968444871088	0.328152463490718	320.902749821143
chr37	3887986	3888374	389	88	0.428694110481394	0.722121440118124	-0.293427	-316.435
chr19	1195425	1195950	526	82	0.461498611388429	0.760506479624786	-0.299008	-311.05
chr33	4742514	4742970	457	97	0.605325351153101	0.344520224387963	0.260805126765139	305.613144850279
ctg1940	182883	183294	412	100	0.486813699874166	0.228779110867393	0.258034589006773	302.473181005944
chr1	733006	733398	393	91	0.261438293084862	0.553163086407465	-0.291725	-302.009
chr15	25558687	25559071	385	105	0.402738169696236	0.164430853987601	0.238307315708635	297.672982995188
chr31	988172	988474	303	98	0.168403932774423	0.42878117244588	-0.260377	-295.071
chr2	2751624	2751950	327	88	0.208322910202542	0.483362578825393	-0.27504	-294.385
chr31	735838	736048	211	85	0.376587599762364	0.135246736304962	0.241340863457402	283.779460710706
chr25	3544067	3544512	446	80	0.147583824786393	0.391425464461517	-0.243842	-283.371
chr21	8191294	8191807	514	82	0.393160161418781	0.677220842607725	-0.284061	-276.365
chr25	2957927	2958221	295	81	0.810725256230106	0.568936967414593	0.241788288815513	265.604449902159
ctg2109	136077	136358	282	79	0.44792025918105	0.199075839486475	0.248844419694574	255.401666390708
chr34	5689830	5690203	374	77	0.579070400683755	0.315746856343053	0.263323544340702	252.532799342843
ctg2199	172271	172638	368	71	0.19964231909733	0.501372247611511	-0.30173	-247.79
chr31	948431	948845	415	64	0.414049566106532	0.722197311847731	-0.308148	-242.959
chr18	3599284	3599541	258	73	0.490819348012318	0.232932123460118	0.2578872245522	241.367302372879
chr14	30783141	30783561	421	74	0.192844624557324	0.428459756636403	-0.235615	-231.75
ctg1940	175160	175557	398	71	0.314530146689687	0.601564123221055	-0.287034	-231.495
chr9	13423864	13424325	462	67	0.176523572378195	0.424348767198292	-0.247825	-230.057
chr26	14171069	14171270	202	74	0.410609171527002	0.158794133488094	0.251815038038908	230.030942289022
ctg2437	6845	7203	359	77	0.216496751785839	0.473484329551178	-0.256988	-228.14
chr14	32151158	32151470	313	63	0.596250362634125	0.298317581130666	0.297932781503459	224.404904269929
chr29	5507910	5508223	314	58	0.281389037414977	0.574219957851443	-0.292831	-223.151
chr27	1394386	1394629	244	84	0.192890272826739	0.454699008106518	-0.261809	-222.177
chr18	1774025	1774339	315	66	0.794012589732695	0.534630253572049	0.259382336160646	221.78859346504
chr5	44323468	44323830	363	72	0.101281520679817	0.361680860817123	-0.260399	-220.415
chr18	12811845	12812019	175	72	0.423339108275449	0.171524136922794	0.251814971352655	219.639617266692
chr37	3971006	3971328	323	64	0.724002752922052	0.413313480028486	0.310689272893566	217.686659481368
chr35	4398024	4398478	455	60	0.359722632566507	0.651357372490231	-0.291635	-215.805
chr22	10231616	10231872	257	70	0.379111993794732	0.141040666482342	0.23807132731239	215.258889347041
chr26	13235460	13235796	337	68	0.395816266376404	0.656450566492942	-0.260634	-215.24
chr28	4424536	4425106	571	48	0.19256809183694	0.548112308577438	-0.355544	-209.321
ctg1127	215154	215423	270	66	0.568999820694225	0.30970280723496	0.259297013459265	207.237819961335
chr36	5305949	5306295	347	62	0.399026711695563	0.669455252990681	-0.270429	-206.429
chr37	3867251	3867517	267	68	0.691617547140721	0.434969656801081	0.25664789033964	202.705711091235
chr30	11294072	11294344	273	65	0.441568047513587	0.208083529940995	0.233484517572592	200.368522245968
chr18	2629293	2629496	204	62	0.327616626833633	0.103613702225139	0.224002924608494	199.590497728608
chr4	36831720	36832079	360	58	0.280247255834038	0.546393331360544	-0.266146	-197.491
chr29	8841841	8842249	409	58	0.30009582594245	0.578708345080645	-0.278613	-197.357
ctg456	126997	127215	219	63	0.123223371156582	0.371787779712524	-0.248564	-194.88
chr34	4434290	4434520	231	65	0.188733118523822	0.42311998264072	-0.234387	-194.77
chr19	326233	326363	131	60	0.148716539489449	0.374993160174039	-0.226277	-189.653
chr37	4970759	4971025	267	56	0.429739945627297	0.697339502211079	-0.2676	-188.909
chr4	24833789	24833980	192	62	0.169110894352709	0.397098741475099	-0.227988	-188.188
ctg1762	14457	14898	442	50	0.605695135634818	0.262927121484169	0.342768014150649	186.761200408833
chr10	29312140	29312352	213	60	0.658542082046863	0.407695967269808	0.250846114777056	184.060053093961
ctg585	178027	178191	165	56	0.126596296735494	0.361817551260875	-0.235221	-180.324
chr1	3291094	3291429	336	54	0.506782112152973	0.24439825967694	0.262383852476033	179.703976969012
chr35	1574440	1574821	382	54	0.185772627428417	0.440301299626865	-0.254529	-179.695
chr26	141529	141698	170	53	0.373770406164569	0.128886383942012	0.244884022222557	179.173496439538
ctg2663	219196	219445	250	61	0.158759920785504	0.446649044057005	-0.287889	-176.763
chr31	1015589	1015876	288	53	0.743954416307798	0.494033909786891	0.249920506520906	173.396136202242
chr5	44238982	44239310	329	54	0.323058429256683	0.577811037385856	-0.254753	-170.605
chr27	10784195	10784411	217	53	0.271853772062886	0.519717633532251	-0.247864	-170.545
chr18	4511562	4511747	186	50	0.389087205269658	0.630810683618609	-0.241723	-170.528
chr30	6369718	6370006	289	56	0.169247259530641	0.403671298474729	-0.234424	-170.437
chr2	31499702	31499957	256	48	0.297356797819249	0.58597390447849	-0.288617	-170.33
chr23	16270213	16270458	246	56	0.132898128257743	0.377128440408529	-0.24423	-169.929
chr24	18771259	18771555	297	58	0.678039759742482	0.412089783818556	0.265949975923925	169.565955216797
chr26	16061709	16061944	236	53	0.303317401195183	0.550904147864583	-0.247587	-168.965
chr22	3305061	3305385	325	48	0.218426473578053	0.48960962683895	-0.271183	-168.283
ctg1981	159021	159216	196	53	0.525881820585912	0.273176183274244	0.252705637311667	168.168386615589
chr28	13037906	13038142	237	53	0.343602177493387	0.600670973720989	-0.257069	-166.864
ctg2663	29856	30170	315	46	0.422076984017899	0.726491736041876	-0.304415	-166.584
chr24	7800404	7800558	155	54	0.131209964245323	0.379623450661198	-0.248413	-163.518
chr7	3132230	3132645	416	38	0.742632440503599	0.411550221750728	0.331082218752871	162.801434279084
chr19	10622155	10622492	338	38	0.157038604196396	0.488130028991863	-0.331091	-162.58
chr28	11667904	11668241	338	52	0.327898006569182	0.601988251710504	-0.27409	-160.525
chr13	20375125	20375312	188	55	0.435088126709248	0.19638144537144	0.238706681337808	157.450995882006
chr4	32542545	32543023	479	50	0.297982268623026	0.567378739567644	-0.269396	-156.591
chr22	10130479	10130607	129	47	0.152168502857067	0.420481628758295	-0.268313	-155.534
chr22	3862122	3862472	351	47	0.338559751517269	0.619669024701095	-0.281109	-153.521
chr22	10318645	10318910	266	48	0.262093646059472	0.523422308829217	-0.261329	-152.894
chr2	3579400	3579735	336	52	0.425609357555849	0.684395910618429	-0.258787	-152.829
chr7	38361539	38361821	283	52	0.240784941032441	0.49125240492284	-0.250467	-149.835
chr12	25509166	25509491	326	44	0.259883658404274	0.575354571750831	-0.315471	-149.558
chr27	2209869	2210238	370	44	0.320045755669139	0.588288325710331	-0.268243	-147.57
chr30	10436267	10436437	171	47	0.571055810378946	0.313891475907195	0.257164334471751	146.100248623567
ctg2109	140557	140779	223	48	0.68043315653931	0.442976806556092	0.237456349983218	145.923299389432
chr19	13172947	13173247	301	47	0.538485959129426	0.28782430237277	0.250661656756657	143.371324800432
chr1	22944144	22944302	159	45	0.330405293333501	0.116501102658337	0.213904190675164	143.317152839732
chr33	4362758	4362995	238	42	0.202355047389242	0.480448105104831	-0.278093	-141.482
chr12	25389009	25389299	291	39	0.54431365912137	0.246342981904918	0.297970677216453	140.529484689572
chr33	2515364	2515580	217	48	0.605493556040075	0.355620271566337	0.249873284473738	140.382040127055
chr26	15542302	15542668	367	45	0.336053001720102	0.604267831427395	-0.268215	-140.125
chr31	419539	419746	208	47	0.698557256034556	0.456352229495781	0.242205026538775	139.876232446827
chr15	25210674	25211140	467	42	0.721363657109879	0.425316849568115	0.296046807541764	139.761160078254
chr35	5496581	5496787	207	47	0.416864119679366	0.185202013506753	0.231662106172613	139.689296851277
chr12	30936040	30936275	236	40	0.568790916772331	0.277859234928204	0.290931681844127	139.062374825236
chr33	810171	810387	217	43	0.535030289710904	0.78795197393408	-0.252922	-137.977
chr22	18184852	18185134	283	43	0.45224759676269	0.724106669809181	-0.271859	-134.921
chr14	28437354	28437736	383	38	0.216452901276166	0.529285229372016	-0.312832	-131.912
ctg695	117556	117828	273	46	0.61379771165728	0.351439599612916	0.262358112044364	131.208534462869
chr16	2212548	2212952	405	42	0.471189245254268	0.728819422833624	-0.25763	-131.059
chr25	2909493	2909722	230	35	0.51704279032614	0.235802677476463	0.281240112849677	129.378322835477
ctg800	39101	39408	308	42	0.583518566990412	0.326954238140893	0.256564328849519	128.837754069205
chr8	24227916	24228346	431	38	0.403290300403955	0.704347147686928	-0.301057	-128.144
chr21	9855430	9855667	238	34	0.188487405956987	0.470758263813973	-0.282271	-128.082
ctg2566	33150	33572	423	39	0.746238269247732	0.440010189915121	0.306228079332611	127.311468893676
chr2	22506812	22506981	170	43	0.567017080263791	0.322126905438796	0.244890174824995	127.177980050577
chr33	2415568	2415731	164	40	0.157005886127508	0.408549008321319	-0.251543	-127.121
chr2	3016745	3016996	252	38	0.236599810723016	0.505379135105509	-0.268779	-126.583
chr36	3971925	3972262	338	38	0.262653955361764	0.541074078232931	-0.27842	-125.907
ctg2545	131537	131712	176	43	0.599042024254797	0.3497525155532	0.249289508701596	125.903645224625
chr25	2910279	2910547	269	35	0.568514787036056	0.249640771693476	0.318874015342581	125.405087562015
chr26	544044	544365	322	41	0.578984864652663	0.329716488057703	0.24926837659496	124.047065200608
chr7	37142931	37143223	293	36	0.283700997032462	0.550575165539113	-0.266874	-122.221
chr16	10503061	10503215	155	39	0.52960533810749	0.276075797480053	0.253529540627437	121.634118314514
chr14	28061206	28061538	333	39	0.67147541056506	0.390809651714643	0.280665758850417	121.593587730596
chr25	12894915	12895115	201	40	0.670613271625925	0.421808969137377	0.248804302488548	121.08098875685
ctg1302	191409	191820	412	37	0.235237181255244	0.530096540939913	-0.294859	-120.921
chr14	32007945	32008139	195	40	0.494653113193641	0.732100840405268	-0.237448	-120.898
chr13	20917561	20917810	250	37	0.62729375766032	0.364794329159332	0.262499428500988	120.564033499775
chr30	4997770	4998038	269	41	0.548821782750041	0.306229828637693	0.242591954112349	119.749812255629
ctg1816	17170	17448	279	38	0.754820876640589	0.434140945530825	0.320679931109764	119.508505804734
chr36	5019213	5019421	209	32	0.204581860700091	0.488135140770762	-0.283553	-118.101
chr12	30027646	30028063	418	32	0.716684481576327	0.394285736930814	0.322398744645512	116.465522779794
chr34	991288	991551	264	36	0.412079076670929	0.699452035488071	-0.287373	-114.74
chr23	15273685	15273935	251	38	0.620225093968297	0.335183458637876	0.285041635330421	113.628450007538
chr28	13317666	13317909	244	36	0.30614165907536	0.598754938878501	-0.292613	-112.784
chr8	1456876	1457202	327	31	0.680900691550836	0.36837176720687	0.312528924343966	111.798834645649
chr8	8089658	8089911	254	36	0.580994273340828	0.327870103231457	0.253124170109372	111.778326898385
chr2	61574149	61574313	165	36	0.321074535282804	0.609656809784472	-0.288582	-111.598
chr4	8145555	8145664	110	35	0.407867637600937	0.167196616114194	0.240671021486742	111.56882886533
chr34	5685681	5685935	255	37	0.437599734935833	0.19359232441357	0.244007410522263	111.521102474654
chr37	5084970	5085107	138	36	0.566639636987461	0.317466532039344	0.249173104948117	110.141533468168
chr30	6661533	6661756	224	36	0.569958088330783	0.317562137110024	0.252395951220759	110.019831047717
chr27	8909083	8909250	168	32	0.29117319618094	0.551791423683672	-0.260618	-109.765
chr33	675823	675980	158	35	0.813857972327411	0.583435735144273	0.230422237183137	109.484648754212
chr3	21683692	21683986	295	35	0.625046889869881	0.363664246513274	0.261382643356607	107.05816440137
chr8	36618840	36619138	299	31	0.73701611202589	0.405637098722195	0.331379013303695	106.925332797975
chr16	3159851	3160100	250	34	0.741502926813786	0.49537211044267	0.246130816371116	105.539522823052
chr19	1267921	1268380	460	32	0.714348016939272	0.450882108407618	0.263465908531654	103.535869036939
chr26	15646702	15646987	286	35	0.563356658255232	0.24695204272619	0.316404615529042	103.382761739122
chr31	157736	157911	176	35	0.309465454749787	0.543938900007601	-0.234473	-102.74
chr14	2269495	2269722	228	34	0.462566587467285	0.714770046928626	-0.252203	-102.232
chr6	23602438	23602619	182	35	0.748917326429012	0.512890864276479	0.236026462152533	102.226826131811
chr2	22610306	22610449	144	35	0.292485188098353	0.563336520029307	-0.270851	-101.44
chr4	24816698	24816920	223	32	0.462713854531367	0.70544512282821	-0.242731	-101.02
chr3	1090484	1090637	154	32	0.715366060544131	0.465367711767322	0.249998348776809	101.001500437553
ctg2566	47066	47250	185	33	0.345416335560774	0.604076083499841	-0.25866	-100.197
chr23	4236281	4236656	376	6	0.849798355502309	0.13647838235138	0.713319973150929	100.075163036137
chr37	3501378	3501669	292	33	0.253432564509114	0.521908611553963	-0.268476	-99.8189
ctg1232	25187	25320	134	33	0.190018010383542	0.436437315005701	-0.246419	-99.6852
chr14	22641722	22641862	141	33	0.63079120325418	0.376961574542798	0.253829628711383	98.7943976800784
chr30	9914602	9914813	212	32	0.205988934094893	0.440922406105947	-0.234933	-98.4507
chr12	30098873	30099108	236	31	0.429581843264453	0.697177213992212	-0.267595	-97.8229
chr25	3146074	3146202	129	32	0.532503347273893	0.771309819128392	-0.238806	-97.8175
chr26	15285357	15285417	61	30	0.428929559623518	0.159628128313002	0.269301431310517	97.2741896099942
chr7	17765270	17765414	145	32	0.682606205074252	0.43182613917047	0.250780065903782	95.0031513415452
chr28	4511294	4511520	227	31	0.512103915516136	0.264899922513184	0.247203993002952	94.769703349261
chr9	16740078	16740329	252	29	0.522555744378742	0.263367519829754	0.259188224548987	94.4689990880632
chr1	43774265	43774466	202	33	0.671356301706164	0.426833164794035	0.244523136912129	92.7087837876257
ctg2230	188501	188745	245	31	0.448348264405538	0.69032122265252	-0.241973	-90.6221
chr12	1310551	1310786	236	28	0.526292264364459	0.26319702872887	0.263095235635589	88.3926638734699
chr2	5256123	5256268	146	26	0.488438472555618	0.236710119162972	0.251728353392645	87.3960312509184
chr10	9760357	9760720	364	25	0.715408744840826	0.424976777046379	0.290431967794447	87.3310378065747
chr15	2973747	2973903	157	28	0.540196160372544	0.798016771522237	-0.257821	-86.2793
chr21	6302922	6303075	154	28	0.470244239855373	0.231076814518197	0.239167425337176	86.2720128347932
chr34	786162	786251	90	30	0.204190984009789	0.449598059970646	-0.245407	-86.2262
chr16	4705287	4705460	174	31	0.773609900255484	0.481866568371509	0.291743331883975	85.9249343548291
chr37	4772308	4772505	198	27	0.584954749049473	0.316577255499055	0.268377493550418	85.8899649570863
chr34	1928680	1928929	250	29	0.729238366304952	0.493867514994362	0.235370851310589	84.8767004187523
ctg1816	50737	50803	67	28	0.439024814903606	0.186556410536607	0.252468404366999	84.467975555632
chr30	4031714	4031959	246	28	0.554391232433859	0.310073369527234	0.244317862906625	84.1719031394516
chr28	4421083	4421333	251	29	0.341334457498448	0.60594487076864	-0.26461	-84.0426
chr11	306009	306395	387	26	0.648798201421045	0.357644400815129	0.291153800605916	83.9443037055495
chr31	6552417	6552611	195	28	0.717942301193144	0.441341158320863	0.276601142872281	83.845525894547
chr13	3936327	3936769	443	30	0.408647846043117	0.663096131184906	-0.254448	-83.7349
ctg2840	12674	12753	80	29	0.456654163568553	0.717280850199468	-0.260627	-83.6842
chr37	4068870	4068960	91	27	0.676900437226248	0.412171110565291	0.264729326660956	82.2803308035423
chr13	20814200	20814410	211	26	0.123095942987179	0.360066351937055	-0.23697	-81.4632
chr24	7817442	7817563	122	26	0.354945475989638	0.0986649686787271	0.256280507310911	81.1098507676543
chr2	2877806	2878060	255	24	0.734154811506647	0.451768191468302	0.282386620038345	81.0488003911256
chr16	21016858	21016947	90	27	0.555868889744204	0.317395745198172	0.238473144546031	80.9011175641406
chr28	3436571	3436736	166	29	0.212355983985164	0.468760510311106	-0.256405	-80.3121
chr1	62837598	62837939	342	23	0.717196513707441	0.326812606132285	0.390383907575155	80.2858369729052
chr4	14584772	14584868	97	25	0.343991388579417	0.124505748970988	0.219485639608429	79.951918292279
chr7	29301585	29301728	144	28	0.635272632562252	0.375765137315377	0.259507495246875	79.4250108307663
ctg1149	127365	127579	215	26	0.0821862261320623	0.32303304357705	-0.240847	-79.3913
chr12	14321585	14321833	249	27	0.500158532213123	0.225002149725756	0.275156382487367	79.3683273133452
chr19	1232525	1232929	405	26	0.533295909846196	0.277436733451763	0.255859176394433	78.7034808703334
chr10	6285138	6285278	141	26	0.60845107756728	0.359773930479041	0.248677147088239	78.4998298135885
chr22	10239969	10240091	123	25	0.718717232622095	0.39872829083368	0.319988941788415	78.4544529076167
chr7	6082521	6082668	148	25	0.57181543750968	0.31852096478374	0.25329447272594	78.3338250219745
chr12	11914029	11914106	78	25	0.434485343788707	0.155849565740131	0.278635778048575	78.0805831897969
chr23	16582512	16582699	188	24	0.386804633066325	0.673098168869685	-0.286294	-76.4097
chr7	6500435	6500671	237	22	0.56241572886047	0.869676092956895	-0.30726	-76.0118
chr19	21427264	21427510	247	19	0.29413223929803	0.567561543078137	-0.273429	-75.8438
chr14	28443048	28443216	169	27	0.588183895557335	0.342897557992425	0.24528633756491	75.7633058084517
chr35	4762668	4762792	125	23	0.229994501626062	0.499087136856845	-0.269093	-75.6842
chr12	31151509	31151649	141	24	0.549590211117648	0.298217953831689	0.251372257285959	74.9088021699647
chr23	9341784	9342081	298	23	0.404976156515091	0.675777938291465	-0.270802	-74.7833
chr12	4429913	4430048	136	27	0.611568380858861	0.357567197848929	0.254001183009931	74.6505355552553
chr24	18924131	18924334	204	25	0.517066886032681	0.268485425485377	0.248581460547304	74.6420062034094
chr26	15404157	15404280	124	24	0.546458481720894	0.264223257056691	0.282235224664203	74.4960047908299
chr28	12540116	12540191	76	26	0.351092871121355	0.600148812646746	-0.249056	-74.2937
chr19	13263078	13263226	149	25	0.723795870764392	0.458151252137944	0.265644618626448	74.2286375052376
chr5	26959100	26959196	97	24	0.164493744687418	0.394004978675553	-0.229511	-74.1267
chr25	6560014	6560436	423	22	0.610103980261078	0.326398324831356	0.283705655429722	73.9404673476161
chr12	31494067	31494230	164	25	0.578765232849126	0.33589145332192	0.242873779527206	73.6660988546405
chr14	936995	937326	332	26	0.669608243971305	0.397824241133302	0.271784002838003	73.6238031884962
chr26	2227575	2227903	329	25	0.360889727877043	0.618361499188407	-0.257472	-73.5043
chr1	9340421	9340663	243	24	0.222710678051312	0.491313912358685	-0.268603	-72.939
chr24	10397497	10397635	139	24	0.622957522088612	0.376973192892609	0.245984329196003	72.6967610165108
chr2	22751062	22751190	129	24	0.249498608830608	0.501234584418363	-0.251736	-72.4767
chr33	4145606	4145726	121	25	0.612663016244005	0.374343199586638	0.238319816657367	72.0654535227395
chr2	2883846	2883999	154	22	0.512236891969299	0.78107145594003	-0.268835	-71.8367
chr2	4777155	4777415	261	26	0.74142542843745	0.451595105321474	0.289830323115976	71.5454
chr11	5041547	5041767	221	23	0.602435422058396	0.322796569621346	0.279638852437049	71.4632774324953
chr22	6513781	6513934	154	23	0.691181555991764	0.453761984399511	0.237419571592254	71.3838526798385
chr36	4977287	4977417	131	24	0.543340130787814	0.279694346619296	0.263645784168518	71.249460017721
chr23	20261299	20261488	190	22	0.684147910180697	0.420668816929568	0.26347909325113	70.7658684128245
chr16	21765585	21765814	230	22	0.494794434695479	0.777204945454309	-0.282411	-70.6446
chr26	4666046	4666156	111	26	0.73159562903267	0.477711446837606	0.253884182195064	69.8475648617154
chr16	14594299	14594551	253	24	0.53950055488334	0.270237562313172	0.269262992570168	69.730869834115
chr28	13053641	13053773	133	22	0.421942025773185	0.672738745400586	-0.250797	-68.8652
chr12	31020617	31020723	107	24	0.644784457418654	0.388917830029802	0.255866627388851	68.6368855554003
ctg12	102288	102547	260	21	0.813889943767603	0.534735442107715	0.279154501659888	68.4126705060582
chr8	17861902	17862120	219	23	0.703239564746285	0.430699284109068	0.272540280637218	68.294009565781
chr5	41176387	41177379	993	16	0.354772563038917	0.740828169390745	-0.386056	-68.1577
chr28	3255061	3255619	559	18	0.774121544306304	0.425465216387397	0.348656327918907	68.0101998375435
chr24	5503721	5503853	133	25	0.60531415486652	0.359834758536372	0.245479396330147	68.0042332057631
chr34	3757306	3757449	144	22	0.183570672088417	0.426494515920653	-0.242924	-67.7767
chr35	1368335	1368435	101	22	0.584920710205758	0.327369266130161	0.257551444075597	67.6792976991804
chr16	5253386	5253742	357	22	0.409886140198113	0.681191424470527	-0.271305	-67.3188
chr25	3342531	3342647	117	22	0.586949843465932	0.338396728479293	0.248553114986639	66.7610162410061
chr2	458878	459115	238	23	0.379814311582083	0.637536954425988	-0.257723	-66.7229
chr11	22626154	22626245	92	23	0.449824021689088	0.189743150035764	0.260080871653324	66.0743977173248
chr19	583941	584053	113	20	0.535947078153254	0.27486865625817	0.261078421895084	65.8666
chr18	10033724	10034000	277	22	0.226043910170916	0.490538989151485	-0.264495	-65.8233
chr5	34261522	34261627	106	22	0.668137366422046	0.41654557352647	0.251591792895576	65.7265809056065
chr8	12468345	12468412	68	19	0.118946437546712	0.366516158123824	-0.24757	-65.5473
chr27	9471979	9472183	205	21	0.204050115125163	0.448448475441545	-0.244398	-65.409
chr16	14373306	14373981	676	17	0.75001597239752	0.381921804734396	0.368094167663124	65.3642169915264
chr19	13911231	13911315	85	22	0.333200360702331	0.574167531189749	-0.240967	-65.3051
chr20	11057486	11057799	314	21	0.741826672315401	0.397782058118391	0.34404461419701	64.6247553584427
ctg1172	41232	41745	514	16	0.130959578756323	0.485294062658345	-0.354334	-64.0643
chr9	12760901	12761013	113	21	0.386973446914625	0.648392802494149	-0.261419	-63.0633
chr5	7747888	7748103	216	21	0.496774341736931	0.244556119525824	0.252218222211107	62.737049921479
chr3	34884995	34885132	138	21	0.672187261377251	0.431750809557991	0.24043645181926	62.6807364706199
chr26	823753	823987	235	18	0.341748117200721	0.678439574889648	-0.336691	-62.6148
chr29	5491371	5491453	83	20	0.221449050929002	0.452275818956547	-0.230827	-62.2648
chr9	29369488	29369706	219	20	0.356649740805823	0.653543936539004	-0.296894	-61.9309
chr3	20371515	20371950	436	20	0.342066396924808	0.652484883497263	-0.310418	-61.5795
chr34	6450130	6450471	342	20	0.539223585732001	0.284001409706798	0.255222176025203	61.3244099890302
chr18	633733	634039	307	18	0.529488685794331	0.820861478685978	-0.291373	-60.3563
ctg642	214590	214694	105	20	0.174273502831187	0.403305831520907	-0.229032	-59.7441
chr12	14815966	14816116	151	18	0.131135410023591	0.348329992158598	-0.217195	-59.1744
chr18	14461759	14461955	197	18	0.717200931659385	0.448022826234334	0.269178105425051	59.0333101769648
chr1	6482648	6483232	585	12	0.556271011832644	0.880000900680702	-0.32373	-58.8974
chr13	23879478	23879733	256	16	0.419329601859287	0.761484845411638	-0.342155	-58.7318
ctg456	89610	89681	72	21	0.166617828038179	0.406338182377566	-0.23972	-58.6771
chr12	26250445	26250602	158	18	0.389725854630715	0.717785040032318	-0.328059	-58.3993
chr6	28805168	28805274	107	20	0.197923341740251	0.559905343860227	-0.361982	-58.1456
chr7	22910659	22910737	79	18	0.280145145244359	0.534527818046249	-0.254383	-57.8145
chr35	2296505	2297889	1385	16	0.898972047478324	0.551304923578013	0.347667123900311	57.5163826992672
chr5	20464522	20464705	184	18	0.498068081260196	0.253307968812763	0.244760112447433	57.4085694330378
chr26	10001425	10001686	262	12	0.26826709712527	0.729833563125881	-0.461566	-57.354
chr10	8237098	8237854	757	10	0.136992122246932	0.571206339829432	-0.434214	-57.3414
chr3	15304326	15305432	1107	12	0.45206698053837	0.892044344006598	-0.439977	-57.0994
chr12	31073813	31073919	107	16	0.582004889435248	0.30637122776543	0.275633661669817	57.0587172055369
chr33	3004300	3004472	173	20	0.574370624429558	0.321837506699035	0.252533117730523	56.9745423362505
chr1	13733164	13733314	151	21	0.436843254307874	0.697182740203428	-0.260339	-56.6906
chr12	18853195	18853530	336	15	0.666348789945894	0.284029241999437	0.382319547946457	56.6791562670592
chr5	42316857	42316929	73	19	0.367795680943698	0.129123303623999	0.238672377319699	56.3453689037709
chr10	35226994	35227418	425	18	0.584528433212911	0.282416204376346	0.302112228836565	56.295870287865
chr33	4513	4834	322	17	0.505819129837932	0.786899764886423	-0.281081	-56.2499
chr13	21171322	21171566	245	20	0.640723658135373	0.372466840406028	0.268256817729345	56.1113452575062
chr28	4533531	4533592	62	19	0.375821281233539	0.608854453468866	-0.233033	-55.5882
chr30	6946455	6946709	255	19	0.484919922948813	0.234816230670076	0.250103692278737	55.3648928725092
chr28	13290136	13290209	74	19	0.484480126389746	0.730724908775906	-0.246245	-55.3386
chr16	14415457	14415523	67	20	0.228097178264595	0.486810606964727	-0.258713	-55.227
ctg2840	12461	12601	141	18	0.392897786071618	0.689552541768154	-0.296655	-54.8686
ctg98	10236	10472	237	20	0.658757264693002	0.374780460498531	0.28397680419447	54.7215007495503
chr29	10513327	10513390	64	18	0.479993654846601	0.740653255240515	-0.26066	-54.3344
chr28	2707482	2707613	132	18	0.679454585510615	0.414455674586375	0.264998910924239	54.1448757804966
chr12	31018683	31018764	82	17	0.808369067509067	0.555870461449505	0.252498606059561	54.0991099194878
chr30	4878671	4878914	244	18	0.574848888005582	0.313830921494259	0.261017966511323	54.0913879735204
chr18	4405939	4406063	125	18	0.375316949337115	0.626481426779095	-0.251164	-53.8831
chr19	3403675	3403772	98	19	0.616659044050113	0.379261466714758	0.237397577335355	53.8117180543747
chr3	7703833	7704037	205	18	0.718774739800596	0.43242862854682	0.286346111253776	53.5860942183727
chr8	17836880	17837144	265	12	0.419569450512622	0.871269845951507	-0.4517	-53.5802
chr33	4135153	4135291	139	19	0.357580758327527	0.628606255299721	-0.271025	-53.5494
chr8	23064727	23066113	1387	14	0.86454874398458	0.477405655886461	0.387143088098119	53.1649749159182
chr3	29281798	29282132	335	17	0.785617502419097	0.4625714063235	0.323046096095598	52.7000603379483
chr19	12964890	12965025	136	18	0.300174608769476	0.539564321633233	-0.23939	-52.4134
chr12	31028601	31028745	145	18	0.367637358811217	0.606088070726879	-0.238451	-52.3927
chr32	4677245	4677552	308	16	0.84893228271857	0.4927752751911	0.35615700752747	52.2534382178084
chr12	15840081	15840347	267	15	0.640899048483493	0.338383804508961	0.302515243974531	52.0991616049542
chr13	16553686	16553972	287	14	0.565400941269347	0.886681296416355	-0.32128	-52.0652
chr37	1672790	1673314	525	15	0.472859803594956	0.808766869167681	-0.335907	-51.8467
ctg585	20546	20667	122	16	0.517737640921931	0.247956688756936	0.269780952164995	51.6241554552013
chr24	9360442	9360544	103	17	0.271323404117233	0.517896190891121	-0.246573	-51.0839
chr28	9534713	9534900	188	14	0.726571424860822	0.410942014902849	0.315629409957973	50.9654586642924
chr34	2758332	2758416	85	18	0.285869175637356	0.529426220044342	-0.243557	-50.8415
ctg675	9810	10117	308	15	0.409499854668084	0.757800716766529	-0.348301	-50.6714
chr13	30011088	30012534	1447	14	0.76789609028381	0.398777536024761	0.369118554259049	50.5446583533147
chr2	29234910	29234984	75	17	0.357502935964012	0.611029495384304	-0.253527	-50.4945
chr12	31016965	31017146	182	16	0.591164694300477	0.820036963951417	-0.228872	-50.4937
chr2	28225051	28225150	100	18	0.157795839910026	0.422831625449885	-0.265036	-50.4864
chr23	17532098	17532170	73	17	0.41859548801242	0.184737341106476	0.233858146905944	50.1402869036324
chr31	637701	637876	176	16	0.15584590358509	0.39350774684606	-0.237662	-50.0878
chr14	421809	421939	131	18	0.543722053433421	0.275027454025382	0.268694599408039	50.0721122012667
chr22	8327084	8327316	233	16	0.54670238537463	0.799991444630195	-0.253289	-50.0103
chr14	2810118	2810303	186	16	0.743811562291209	0.456879783840973	0.286931778450236	49.8553443901582
chr9	28260039	28260404	366	12	0.460422264880907	0.880173635553739	-0.419751	-49.8251
chr28	11984954	11985089	136	17	0.273389647282536	0.51052100028037	-0.237131	-49.5647
chr2	34798844	34799032	189	8	0.350944300601778	0.855562600944408	-0.504618	-49.5095
chr26	9694333	9694443	111	16	0.792237892040883	0.468897045754019	0.323340846286863	49.2729399218637
chr27	7271571	7271642	72	16	0.164316934856551	0.394343867247059	-0.230027	-49.2111
ctg1614	125216	125476	261	19	0.432888957910293	0.747190176248046	-0.314301	-49.0926
chr36	4977077	4977159	83	17	0.539861040552805	0.303131561497747	0.236729479055058	48.9697664950005
chr37	3214053	3214227	175	15	0.128432565217146	0.388887924727546	-0.260455	-48.7766
chr9	14735864	14736506	643	16	0.603133368176143	0.852228542881175	-0.249095	-48.4678
chr15	20236685	20236886	202	16	0.845067513406749	0.603204001583187	0.241863511823562	48.3825241831596
chr12	27141483	27141700	218	9	0.863070804943114	0.216877612841519	0.646193192101595	48.2286008992722
chr26	2476056	2476267	212	16	0.58595719114273	0.31174297245727	0.27421421868546	47.9940488483004
chr2	53944660	53944773	114	16	0.45017193551998	0.711906315767158	-0.261734	-47.8779
chr14	22641914	22642009	96	16	0.649103961377086	0.408431479561848	0.240672481815238	47.8248804312847
chr28	5396916	5397032	117	16	0.606010179304714	0.354495557460154	0.25151462184456	47.2175745324631
chr3	15326317	15326426	110	10	0.25522249689645	0.788597336176599	-0.533375	-47.1789
chr2	1657097	1657170	74	17	0.636147852060214	0.393104975418365	0.243042876641849	47.1563932445808
chr6	35639609	35640724	1116	14	0.753479610133353	0.415202701975932	0.338276908157421	46.9804984782584
chr8	34756943	34757064	122	17	0.515522422073703	0.252303842798178	0.263218579275525	46.9502899104228
chr6	29922415	29922514	100	4	0.0435311548208304	0.789399199335384	-0.745868	-46.7986
chr31	357013	357108	96	16	0.246422279295654	0.501967162979032	-0.255545	-46.7413
chr19	2205883	2206033	151	16	0.520361150245151	0.758783844575369	-0.238423	-46.4747
chr8	33180097	33180231	135	16	0.506432576943213	0.259372082977003	0.247060493966209	46.4429666625027
chr18	53	152	100	19	0.247110721732388	0.604633183148788	-0.357522	-46.4369
chr12	24516668	24517165	498	14	0.727398593484612	0.408138268339139	0.319260325145473	46.367466160725
chr1	3158146	3158265	120	16	0.283425396889099	0.519300496323663	-0.235875	-46.2722
chr31	3133666	3133736	71	15	0.335403651139848	0.116206375999954	0.219197275139894	46.2564409180525
chr36	5643057	5643133	77	16	0.236632472333732	0.510624208756433	-0.273992	-46.2546
chr12	30802941	30803137	197	14	0.804156448370108	0.481577020423541	0.322579427946568	46.130032052949
chr5	15564883	15565253	371	12	0.378207703516509	0.736271199707913	-0.358063	-46.0796
chr12	3062627	3062734	108	14	0.207742394763655	0.507962261392841	-0.30022	-45.8575
chr2	58913932	58915282	1351	8	0.0381404571774482	0.395308292778354	-0.357168	-45.7295
chr5	6051660	6051997	338	12	0.438925599846797	0.798233520167859	-0.359308	-45.7269
chr5	21936598	21936890	293	8	0.923654206791462	0.445038553147794	0.478615653643668	45.6287114554468
ctg1534	168122	168187	66	16	0.248748050444677	0.496230707290424	-0.247483	-45.4411
chr1	67689042	67689140	99	16	0.7010734279918	0.452657471858032	0.248415956133768	45.3632537544433
chr13	19984497	19984577	81	15	0.293104587874462	0.543201619745588	-0.250097	-45.2849
chr14	25703731	25703945	215	14	0.663627309626465	0.348970316213072	0.314656993413394	45.2433042342706
chr10	16216068	16216124	57	15	0.374021525127953	0.152141337026249	0.221880188101704	45.1882390908668
chr4	25299970	25300268	299	15	0.790290002241625	0.488866416919979	0.301423585321646	45.1298941232549
chr12	30576424	30576746	323	15	0.293285111090038	0.575733596477851	-0.282448	-45.0324
chr25	12291124	12291280	157	16	0.567391039539661	0.818465121884622	-0.251074	-44.9384
chr16	10112247	10112358	112	15	0.548863830608504	0.795407493886889	-0.246544	-44.7544
chr16	9418621	9418699	79	15	0.317695978608896	0.558321328857303	-0.240625	-44.7403
chr29	8429482	8429762	281	14	0.853117343987216	0.551333389805551	0.301783954181664	44.6156199562821
chr19	10374477	10374659	183	4	0.0332791760052749	0.738962078137473	-0.705683	-44.4437
ctg456	134786	134874	89	16	0.335310429688334	0.646714321479734	-0.311404	-44.363
chr12	6689664	6690049	386	12	0.30752542810165	0.675508196259569	-0.367983	-44.1858
chr23	15821991	15822065	75	16	0.551805964914054	0.312396085257634	0.23940987965642	44.1540212326782
chr18	5743955	5744215	261	15	0.818213921333912	0.577983156875097	0.240230764458815	44.1404002654874
chr3	15335115	15335387	273	14	0.507470020942017	0.807093372007973	-0.299623	-44.0309
chr25	3331436	3331530	95	15	0.216790424519643	0.457803568002972	-0.241013	-43.7296
chr39	24459	24571	113	16	0.401925126456944	0.660646236497928	-0.258721	-43.7079
chr1	21415524	21415821	298	10	0.921463028035555	0.583702522381347	0.337760505654208	43.7066528587896
chr19	2499535	2499984	450	12	0.862502454192775	0.599079573065967	0.263422881126808	43.6981971343356
ctg642	88913	89131	219	11	0.364329603085819	0.778824949032627	-0.414495	-43.6657
chr12	27057340	27057639	300	15	0.372735481272167	0.638799991225713	-0.266065	-43.5555
ctg630	45302	45474	173	14	0.348795599075095	0.616075013718878	-0.267279	-43.5453
chr14	28443949	28444024	76	15	0.495560600613573	0.256688470498955	0.238872130114618	43.4898742923336
chr31	567916	567969	54	14	0.347904805454098	0.594832794407243	-0.246928	-43.438
chr1	67867011	67867239	229	14	0.274016574629609	0.580500716046494	-0.306484	-43.3441
chr1	64000180	64000397	218	14	0.835837226187936	0.575526747047902	0.260310479140034	43.3203220450155
chr3	15283238	15283477	240	12	0.434662331214089	0.788123903262432	-0.353462	-43.2342
chr33	4135342	4135441	100	16	0.380891836420568	0.659083300623587	-0.278191	-42.9351
chr3	15367203	15367450	248	10	0.229326235930413	0.702383788984643	-0.473058	-42.7704
chr10	5678917	5678975	59	14	0.12951318518656	0.366057913488929	-0.236545	-42.7062
chr3	6136511	6136910	400	10	0.396467267633047	0.80417335852425	-0.407706	-42.6951
chr7	29362350	29362531	182	15	0.508558800592453	0.258312368107527	0.250246432484926	42.6910010037615
chr2	53944402	53944503	102	15	0.426389776793566	0.672865428139809	-0.246476	-42.4516
chr10	5279510	5279774	265	12	0.373359600352034	0.762769518145554	-0.38941	-42.2352
chr12	27325662	27325875	214	12	0.889926012233483	0.546152643013389	0.343773369220094	42.1318643046413
chr19	1579302	1579416	115	14	0.369758439364419	0.627206130836345	-0.257448	-42.0712
chr7	32606389	32606666	278	15	0.458819935904685	0.730763421042567	-0.271943	-41.9223
chr23	13535945	13535998	54	14	0.195995308881947	0.431397707506097	-0.235402	-41.9203
chr1	16431968	16432188	221	8	0.627471233394341	0.0954442472134013	0.53202698618094	41.8677451340718
chr27	10362936	10363019	84	15	0.338376917037159	0.591291712752145	-0.252915	-41.7268
chr18	13547273	13547517	245	12	0.287135808487876	0.594798521264609	-0.307663	-41.4949
chr3	2294182	2294258	77	10	0.611442100855459	0.945164218670481	-0.333722	-41.4488
chr24	2218368	2218609	242	14	0.576158816969354	0.824693556889129	-0.248535	-41.3713
chr14	1594319	1594591	273	14	0.486932655166449	0.770821030113998	-0.283888	-41.2814
chr38	1022542	1022659	118	14	0.295182096968475	0.54693772857008	-0.251756	-41.1047
chr2	62380855	62381129	275	12	0.798219080118224	0.465221369811386	0.332997710306838	41.0219949663232
chr24	9895554	9895855	302	13	0.886906054554813	0.572471563523669	0.314434491031144	40.8539854931011
chr12	28753424	28753609	186	11	0.783607339435396	0.443032547423085	0.340574792012311	40.8312943835575
chr1	46827559	46827943	385	6	0.282748062374932	0.825331499762614	-0.542583	-40.7259
ctg2777	46583	46638	56	13	0.141133725587974	0.363780815290393	-0.222647	-40.4958
chr22	8189835	8190124	290	12	0.749203827700609	0.440058922794166	0.309144904906443	40.3472994312346
chr25	4073414	4073493	80	13	0.574194832144391	0.795964623592311	-0.22177	-40.0518
chr35	5249327	5249397	71	13	0.362205842729538	0.630748121430354	-0.268542	-39.9545
ctg1981	137805	137879	75	14	0.172152318783706	0.425141369640541	-0.252989	-39.9027
chr2	29406891	29406949	59	12	0.628979095521335	0.336141479713059	0.292837615808276	39.4928956986162
chr9	35943572	35943734	163	13	0.359918773203697	0.621134395292776	-0.261216	-39.3277
ctg1201	145880	146179	300	4	0.20760036081434	0.810841454104654	-0.603241	-39.323
chr36	4995962	4996120	159	13	0.518829694790323	0.256191350290756	0.262638344499567	39.1970758822199
ctg2763	8273	8547	275	12	0.366246971169606	0.684650387747079	-0.318403	-38.9567
chr39	199597	199717	121	14	0.682264488299516	0.407093508250382	0.275170980049135	38.9105
chr10	7671487	7671764	278	10	0.292708528341429	0.735656660865099	-0.442948	-38.8893
chr36	983138	983341	204	13	0.332045500383212	0.613119572772404	-0.281074	-38.6355
chr2	34795483	34795873	391	10	0.416087735500925	0.829756877574961	-0.413669	-38.5383
chr3	32235041	32235376	336	10	0.506865447348758	0.164688954619215	0.342176492729543	38.5266729933019
chr11	23604798	23605084	287	10	0.152997239402979	0.547690739135452	-0.394693	-38.3908
chr11	13156484	13156843	360	11	0.52371123827869	0.8877770567786	-0.364066	-38.3795
chr10	6460736	6460984	249	12	0.489788523455595	0.220013031202018	0.269775492253578	38.3042751199812
chr4	40137078	40137148	71	14	0.420520066693417	0.160039094018604	0.260480972674813	38.1085348689411
chr3	15430600	15430802	203	8	0.619385487467553	0.172742108622256	0.446643378845296	38.0838558673764
chr32	5649178	5649371	194	12	0.468686206063839	0.767962390104157	-0.299276	-38.0601
chr1	70856646	70856852	207	12	0.818432097106076	0.539213869639225	0.279218227466851	38.0396115862561
chr9	21249978	21250236	259	10	0.54570003243557	0.871946625094192	-0.326247	-37.9806
chr8	24410992	24411129	138	12	0.792509993970193	0.476358312428734	0.31615168154146	37.9705377620974
ctg1154	191409	191551	143	12	0.608442294357108	0.352272400416448	0.256169893940659	37.9507270486761
chr2	57398047	57398407	361	11	0.844286613947309	0.541678813238977	0.302607800708331	37.652484798006
chr5	39232451	39232693	243	12	0.616292896751447	0.351273967607613	0.265018929143834	37.5954831125594
chr13	11250727	11250937	211	13	0.46269707198975	0.726762225634394	-0.264065	-37.5953
chr29	3005677	3005861	185	10	0.692402707561215	0.247239331084029	0.445163376477186	37.5613960384616
chr22	3797625	3797679	55	13	0.535910513462717	0.303546580699548	0.232363932763169	37.5069398971695
chr12	2915323	2915612	290	12	0.650323353309517	0.928256585124205	-0.277933	-37.4284
chr10	5935585	5935713	129	11	0.480731652680082	0.840835697183109	-0.360104	-37.3558
chr13	24925969	24926115	147	6	0.195835028543822	0.806680959681235	-0.610846	-37.3386
chr37	3152714	3152808	95	13	0.500656354040358	0.258700444946663	0.241955909093695	37.2375616356452
chr5	20851648	20851863	216	8	0.395113119428973	0.0313142658703061	0.363798853558667	37.0749157096192
chr16	8826865	8827802	938	10	0.810721915297999	0.502126714214486	0.308595201083513	37.0638187471123
chr22	11669846	11670793	948	9	0.077395029452919	0.358924669212667	-0.28153	-37.0144
chr22	8439897	8439957	61	12	0.456145399388395	0.718221890132958	-0.262076	-36.8903
chr9	24573287	24573468	182	13	0.426213429603335	0.693165094048226	-0.266952	-36.8118
chr23	769194	769417	224	13	0.695202927106584	0.420328976278932	0.274873950827652	36.6017976691691
chr30	6701612	6702047	436	12	0.85353036368349	0.552036671385188	0.301493692298303	36.4453149993753
chr29	7631921	7631989	69	12	0.402168092316259	0.149600223648309	0.25256786866795	36.294367601989
chr8	3280781	3281212	432	8	0.510346335419149	0.117342165269488	0.393004170149661	36.2815218072771
chr2	25076432	25076539	108	12	0.759219723603647	0.51325043638317	0.245969287220477	36.2401036316025
chr4	7646084	7646268	185	12	0.277331472986176	0.57732435962227	-0.299993	-36.0619
chr15	2091333	2091431	99	12	0.476012916256387	0.240702655820093	0.235310260436294	35.9841069711816
chr12	30951382	30951564	183	12	0.474283007584667	0.736213973458497	-0.261931	-35.9255
chr29	10912905	10912957	53	13	0.681131468698079	0.441451433461683	0.239680035236396	35.8566954454684
chr10	36937622	36938068	447	8	0.358673035331866	0.708804101685628	-0.350131	-35.748
chr4	5977649	5977988	340	8	0.66904	0.264329210101639	0.404710780002361	35.7206129656427
chr3	34893375	34893502	128	12	0.410475079032533	0.650100159155385	-0.239625	-35.7162
chr11	31988401	31988771	371	10	0.589706981774704	0.258917867397696	0.330789114377008	35.6205566341958
chr2	51704674	51704772	99	12	0.495899382619534	0.233603418202467	0.262295964417067	35.6068433722911
chr5	36011987	36012455	469	9	0.824701066681223	0.482518115464605	0.342182951216619	35.5996902586819
ctg224	101268	101335	68	10	0.757185647313788	0.413419361590332	0.343766285723455	35.581412203731
chr7	38622003	38622054	52	12	0.357312367647608	0.618648953669797	-0.261337	-35.5694
chr11	9582739	9582832	94	12	0.198909791863908	0.467938097024996	-0.269028	-35.4987
chr9	36064942	36065180	239	6	0.459509969575749	0.868137474292571	-0.408628	-35.4466
chr3	10778271	10778777	507	12	0.212550668931975	0.452982300929269	-0.240432	-35.3108
chr1	39919243	39919565	323	10	0.786476921614509	0.494667479274619	0.29180944233989	35.1014777598853
chr11	1511306	1511539	234	12	0.772994345470128	0.506479100564579	0.266515244905549	35.0465768787927
chr4	42048187	42048397	211	11	0.73755659741488	0.459562929435209	0.277993667979671	35.0411140973755
ctg1901	286170	286284	115	12	0.507240704260621	0.750568437485767	-0.243328	-35.0274
chr12	2838794	2839043	250	8	0.771723613126388	0.277928794521457	0.493794818604931	34.9900356211902
chr7	9765401	9765700	300	10	0.757885952908492	0.397716736800434	0.360169216108059	34.9314607907039
chr5	3428418	3428668	251	10	0.522741214212755	0.223482233919936	0.299258980292819	34.815111543233
chr2	16888204	16888694	491	10	0.522167346961565	0.881126135086222	-0.358959	-34.8023
chr13	20816451	20816585	135	10	0.844000183663816	0.482243071479246	0.36175711218457	34.5749998892813
chr9	29670772	29670830	59	6	0.351581165632318	0.908293970910387	-0.556713	-34.5151
chr10	5876309	5876459	151	12	0.571535566992997	0.835957944933487	-0.264422	-34.4598
chr35	1993240	1993293	54	12	0.457894586415556	0.213757390156355	0.244137196259201	34.4024907631912
chr34	5520595	5520663	69	8	0.438200015220039	0.92161592432795	-0.483416	-34.0827
chr13	18248880	18249570	691	11	0.77113643240558	0.451773691803777	0.319362740601804	34.0554988672902
ctg2237	57800	58874	1075	10	0.57761223519522	0.863613361532386	-0.286001	-34.0203
chr3	6299576	6300355	780	8	0.318716679982694	0.717713212928453	-0.398997	-33.9725
chr2	10080241	10080505	265	10	0.761328124701745	0.492066185401771	0.269261939299974	33.9394454475922
chr3	15697102	15697486	385	5	0.155830115607721	0.565530275075087	-0.4097	-33.7546
chr2	29717975	29718343	369	10	0.841452689512295	0.544876884713333	0.296575804798962	33.7453516656048
chr2	34831260	34831470	211	8	0.56480126861796	0.9123628884256	-0.347562	-33.54
chr36	368971	369023	53	12	0.223673237488797	0.520417086154636	-0.296744	-33.5367
chr4	47179259	47179664	406	6	0.789686948342103	0.342432533597079	0.447254414745024	33.4506367172708
chr1	8839627	8839955	329	10	0.413696637526614	0.732042993537748	-0.318346	-33.4472
chr10	30141253	30141363	111	12	0.228274488878109	0.478106938437636	-0.249832	-33.338
chr8	108443	108581	139	10	0.839458473615999	0.535149244429011	0.304309229186988	33.1161399600258
chr28	4813706	4813776	71	10	0.395371262703725	0.168635614584394	0.226735648119331	32.8924196555486
chr1	54372305	54372591	287	10	0.837421630067877	0.515370559465698	0.322051070602179	32.8240399884966
chr26	145433	145524	92	12	0.154679901159576	0.411618375268904	-0.256938	-32.7388
ctg157	106999	107255	257	10	0.521340021023343	0.872169376597972	-0.350829	-32.5135
chr5	7960819	7961274	456	8	0.825255827586864	0.40529997621849	0.419955851368374	32.5117281217524
chr8	5715610	5715709	100	13	0.778254324286677	0.475253938827369	0.303000385459308	32.4707279975906
chr23	2875087	2875317	231	10	0.534221178180329	0.213726046850892	0.320495131329437	32.3851627842029
chr2	58855491	58855993	503	8	0.569930118660067	0.21982380666993	0.350106311990137	32.3359357251573
chr1	42165807	42166479	673	4	0.906023968273873	0.420251040582075	0.485772927691798	32.280821003543
ctg11	209717	209801	85	11	0.171469559385438	0.457237550672897	-0.285768	-32.2336
chr13	22767381	22767461	81	12	0.702545037962625	0.429876618842086	0.272668419120539	32.1811630440514
chr11	4418642	4419022	381	10	0.661713460750145	0.361696781280147	0.300016679469999	32.1686448834765
chr19	10357538	10357939	402	12	0.817719183616176	0.444962684580705	0.372756499035472	32.1520035686047
chr10	32114191	32114280	90	11	0.390613516492527	0.634627719990618	-0.244014	-32.1373
chr11	5214583	5215025	443	10	0.443212149160077	0.118344690767352	0.324867458392725	32.1084601104955
chr8	10890970	10891458	489	10	0.849854990318678	0.600507372115066	0.249347618203612	31.9178220426823
chr35	64688	64913	226	10	0.893662328440534	0.626525044239983	0.26713728420055	31.9073010905652
chr1	28238308	28238397	90	11	0.219185433145662	0.458040868565531	-0.238855	-31.7425
chr11	32007200	32007332	133	11	0.763486517742903	0.520008371441863	0.24347814630104	31.7262372711322
chr1	30117296	30117461	166	9	0.757276779437846	0.301814976319395	0.45546180311845	31.7004327239612
chr5	19933957	19934163	207	8	0.820644014633346	0.465917799356557	0.35472621527679	31.6820859963639
chr22	11247398	11247913	516	7	0.33967234671838	0.805288714351963	-0.465616	-31.6574
chr1	54367521	54367704	184	6	0.493623408892337	0.0816194297165877	0.412003979175749	31.6469202117218
chr13	18466272	18466517	246	8	0.730243202449825	0.355924536475503	0.374318665974323	31.5790251571381
chr1	59608921	59609005	85	11	0.514159912990007	0.757333825441744	-0.243174	-31.5327
chr5	4821692	4822244	553	7	0.69127768034756	0.292306814284348	0.398970866063212	31.4882772388705
chr35	4762884	4762974	91	11	0.245288149575563	0.492057513766198	-0.246769	-31.4782
chr35	16968	17159	192	10	0.575459773376519	0.193201896670715	0.382257876705804	31.418420976703
chr8	16372832	16373127	296	8	0.549526428342934	0.86581193643074	-0.316286	-31.408
chr5	31051316	31051537	222	8	0.54117767741988	0.196626017148355	0.344551660271525	31.3236554982218
chr3	45090816	45090918	103	11	0.656926607062221	0.414675173286746	0.242251433775475	31.2962248389117
chr1	39962987	39963144	158	10	0.537668347204167	0.808955610077557	-0.271287	-31.2811
chr1	54379336	54379510	175	10	0.679415235703406	0.358880848925349	0.320534386778057	31.253819073219
chr2	1966922	1967146	225	10	0.473141505072189	0.771437976569005	-0.298296	-31.1908
chr19	8291241	8291300	60	11	0.529998704853348	0.773516865590228	-0.243518	-31.1377
chr1	29692364	29692554	191	4	0.434440061527365	0.916669019183403	-0.482229	-31.0812
chr1	16511170	16511931	762	4	0.469368525707256	0.0413991781930445	0.427969347514212	31.0697784762753
chr22	8424077	8424274	198	10	0.438557803162058	0.727192764726176	-0.288635	-31.0338
chr10	15313127	15313666	540	6	0.555527409681313	0.0507096260466466	0.504817783634667	31.0328161888547
chr11	523480	523890	411	10	0.751781795996704	0.403148357324882	0.348633438671822	31.0109619092011
chr29	7756864	7757313	450	6	0.309502762692106	0.785263051536082	-0.47576	-30.9998
chr32	2981954	2982019	66	10	0.333156055264938	0.594437519900558	-0.261281	-30.9785
chr13	5424995	5425536	542	10	0.513317539421698	0.237704235761935	0.275613303659763	30.8491188151238
chr24	6922510	6922654	145	11	0.419771960469329	0.670406790216088	-0.250635	-30.7647
chr1	63627810	63627891	82	4	0.807927077881282	0.142963671993123	0.664963405888159	30.7609388777269
chr22	11245477	11245724	248	10	0.406406368603397	0.73723246824901	-0.330826	-30.7017
chr12	29355955	29356023	69	4	0.790365798782028	0.132197441343024	0.658168357439004	30.5922166642405
chr27	3925768	3926069	302	10	0.424693597727007	0.741656770666572	-0.316963	-30.4434
chr10	28864711	28864820	110	10	0.650907401376421	0.410403513680139	0.240503887696282	30.440672228188
chr30	825091	825208	118	11	0.547370611524231	0.293948403921967	0.253422207602264	30.3531343703576
ctg2332	54634	54741	108	8	0.871079141159003	0.502884127676417	0.368195013482587	30.3303473913879
chr35	3434964	3435055	92	10	0.255130645499221	0.524127595286797	-0.268997	-30.2873
chr10	8639816	8640086	271	6	0.274363902023665	0.726636175797953	-0.452272	-30.2282
chr13	6849846	6850031	186	6	0.0595951051217716	0.507910878215202	-0.448316	-30.1935
chr8	5657717	5657983	267	8	0.320030546333953	0.716681206186453	-0.396651	-30.1565
ctg1428	172190	172509	320	10	0.507855572928417	0.805968421239713	-0.298113	-30.1327
chr2	3256828	3257063	236	6	0.630605684410503	0.122556544224352	0.508049140186151	30.1249454960878
chr13	19472945	19473186	242	8	0.7725338992202	0.437510862060925	0.335023037159275	30.1237060947839
chr2	7554843	7555078	236	10	0.818093793732365	0.520874957057042	0.297218836675323	30.0112650050113
chr1	65586896	65587111	216	10	0.528448814373012	0.259117766017938	0.269331048355074	29.9343498684807
chr18	13298649	13298970	322	8	0.728767997533354	0.378451205079013	0.350316792454341	29.9312902533707
chr34	1847690	1847825	136	10	0.573217773160516	0.319355521225714	0.253862251934802	29.8987714400421
ctg67	1618	1747	130	11	0.260849549698297	0.628438267192932	-0.367589	-29.8767
chr37	353163	353569	407	8	0.774007739204659	0.354836977892731	0.419170761311928	29.6158661064186
chr20	19191305	19191483	179	6	0.772707687923536	0.304603076123111	0.468104611800425	29.5994534537042
chr34	688222	688328	107	9	0.849392114352349	0.617574792619102	0.231817321733247	29.5825369763475
chr22	9540545	9540605	61	10	0.508574007312629	0.261436463837742	0.247137543474887	29.4824344012022
chr14	962034	962101	68	10	0.693996294148022	0.43841220107548	0.255584093072542	29.3896671987079
chr8	17951428	17952764	1337	6	0.271479435595833	0.794545910932683	-0.523066	-29.2837
chr12	30068627	30068739	113	11	0.472888787848834	0.756640318914546	-0.283752	-29.2701
chr12	27716814	27716880	67	11	0.816229	0.550711385503571	0.265517347823429	29.2603502734811
chr23	957274	957491	218	8	0.377315462746145	0.749820956655634	-0.372505	-29.2493
chr12	15381219	15381990	772	7	0.303131686299643	0.743284326872679	-0.440153	-29.2197
chr6	32973474	32973763	290	9	0.745801347206856	0.447759795640408	0.298041551566448	29.2078224837283
chr19	2227988	2228039	52	10	0.410736758358797	0.65326443767495	-0.242528	-29.1776
chr13	220335	220574	240	10	0.253149918184342	0.507054201609584	-0.253904	-29.1766
chr2	18467981	18468209	229	8	0.903217859882009	0.548475492857057	0.354742367024952	29.1761789069354
chr16	3165391	3165523	133	4	0.364772205881769	0.89914971662087	-0.534378	-29.1684
chr23	4232835	4233288	454	8	0.864915331358393	0.408557990882451	0.456357340475942	29.1394356262461
chr3	11657173	11657400	228	10	0.367862682748319	0.64970848298828	-0.281846	-29.0223
ctg365	128330	128462	133	8	0.22518408849672	0.599332351197963	-0.374148	-28.8941
ctg331	221587	221651	65	10	0.263623327516146	0.526719006054763	-0.263096	-28.8778
chr12	30916473	30916588	116	9	0.463077489424843	0.728363511785496	-0.265286	-28.8749
chr32	3955297	3955635	339	10	0.537500095132536	0.797849361455817	-0.260349	-28.8551
chr5	34506720	34506861	142	10	0.281123522349003	0.534728216801865	-0.253605	-28.7729
chr9	11048719	11048910	192	10	0.574704128948279	0.837534244852243	-0.26283	-28.7076
chr12	5410062	5410396	335	8	0.530843058330916	0.895401305017798	-0.364558	-28.6915
chr2	34617053	34617231	179	8	0.502963184944644	0.829137656218581	-0.326174	-28.6663
chr12	3079541	3079746	206	8	0.431411595752933	0.82982008254219	-0.398408	-28.6608
chr1	53387010	53387291	282	4	0.602820777536829	0.110204355681888	0.492616421854942	28.6309492703245
chr12	3324096	3324223	128	8	0.662866334658433	0.283879105759264	0.378987228899169	28.6122019803583
chr25	4620045	4620921	877	8	0.487243625069524	0.859313458733224	-0.37207	-28.5916
chr13	23191184	23191244	61	10	0.666080956236599	0.400558644714269	0.26552231152233	28.4727193889274
chr6	31782605	31782704	100	10	0.408187818059576	0.718937329011482	-0.31075	-28.4271
chr1	56522174	56522740	567	6	0.860370460268335	0.474187547622433	0.386182912645902	28.3934058141294
chr6	1428845	1429070	226	9	0.711766450638353	0.43705767692421	0.274708773714143	28.3794052947507
chr3	48869546	48869755	210	6	0.147697108089821	0.577062570125919	-0.429365	-28.3012
chr2	23549673	23550075	403	7	0.527152297290462	0.195780439298852	0.331371857991611	28.2854037789028
chr12	13072578	13072764	187	8	0.581114233501257	0.226772119499028	0.354342114002229	28.2361299201376
chr12	14769470	14769663	194	9	0.549197632603381	0.86279100517767	-0.313593	-28.2229
chr1	30081692	30081878	187	10	0.841641875099612	0.538111970852969	0.303529904246643	28.2088900764127
chr35	891528	891581	54	10	0.565300236799571	0.27775000344587	0.287550233353701	28.1674537582772
chr25	13188690	13188811	122	9	0.282771230880013	0.526367762661372	-0.243597	-28.1475
chr18	5668967	5669196	230	9	0.635516341121363	0.913363846140502	-0.277848	-28.0876
chr11	29425287	29425531	245	9	0.240474166116784	0.506251528837525	-0.265777	-28.0831
chr10	21078376	21078426	51	9	0.345882024238286	0.658899845012016	-0.313018	-28.0495
chr7	32465585	32465685	101	6	0.586983972266777	0.176509591855552	0.410474380411225	28.0046638767167
chr12	6866720	6866781	62	6	0.283120352671635	0.885247385854903	-0.602127	-28.0035
chr5	24107190	24107600	411	8	0.591373575940751	0.885847131480687	-0.294474	-27.9125
chr4	8000877	8001208	332	8	0.344875697513245	0.672278593843141	-0.327403	-27.8926
chr3	35259411	35259492	82	10	0.563134292596392	0.303457632918878	0.259676659677514	27.8385046363588
chr14	31782703	31782966	264	9	0.634188416827175	0.866434768177722	-0.232246	-27.8131
chr11	29004807	29004866	60	10	0.569987780273195	0.831517860766263	-0.26153	-27.7887
chr1	53388667	53388836	170	9	0.715278495595556	0.476981261561705	0.238297234033851	27.782308931455
chr18	10635365	10635488	124	9	0.393266185731373	0.152025765487661	0.241240420243711	27.7609397899785
ctg2229	87695	87791	97	11	0.432186337728447	0.821489185359316	-0.389303	-27.7469
chr6	26568870	26569143	274	8	0.834104102536664	0.407430781301963	0.426673321234702	27.6923532588519
chr23	7140713	7140766	54	8	0.642855104485619	0.31015511137994	0.332699993105678	27.6774333787315
chr11	15119272	15119396	125	9	0.723829110466131	0.397165910430036	0.326663200036095	27.6111650613455
chr9	19520236	19520691	456	5	0.489192986679025	0.878940830729971	-0.389748	-27.5644
chr13	30082659	30082984	326	10	0.426796186315983	0.725738183215537	-0.298942	-27.5259
chr11	20387428	20387645	218	8	0.491695873777511	0.847540743285307	-0.355845	-27.524
ctg1201	54372	54704	333	8	0.562268578966203	0.195722911153178	0.366545667813025	27.4526958856289
chr9	18930570	18930747	178	8	0.912849249848598	0.642055744926014	0.270793504922584	27.4522206092107
chr2	58860120	58860342	223	8	0.337192177159687	0.747413544154161	-0.410221	-27.4473
chr4	12091631	12091880	250	9	0.742955098504452	0.508466241862248	0.234488856642204	27.3291098091827
chr31	3490647	3490711	65	9	0.634945494114684	0.388043441476927	0.246902052637757	27.3028764014868
chr13	4212094	4212387	294	9	0.812809527703891	0.473846457807202	0.33896306989669	27.2682210915946
chr11	26223085	26223390	306	10	0.757130988523993	0.409782590361242	0.34734839816275	27.2448049936999
chr4	26358192	26358450	259	8	0.949508280583684	0.599252303209114	0.35025597737457	27.0517381456285
chr1	55829296	55829346	51	9	0.589478655588577	0.829314469285726	-0.239836	-27.0447
chr3	28136390	28136632	243	8	0.531680370116844	0.795648830795701	-0.263968	-27.0406
ctg1901	66488	66687	200	9	0.744950693241027	0.383291446615827	0.3616592466252	26.9640030190165
chr6	30839444	30839677	234	8	0.849742166235969	0.502218425666618	0.34752374056935	26.9410152947879
ctg810	26105	26238	134	4	0.799350488123589	0.20735836435066	0.59199212377293	26.8777855279149
chr18	13355162	13355899	738	6	0.780579246304574	0.408811132359338	0.371768113945236	26.7888242954387
chr12	25416559	25416614	56	9	0.815890280024134	0.580386182046747	0.235504097977387	26.7699447323201
ctg224	105566	106114	549	8	0.316449192251604	0.655869373512694	-0.33942	-26.6936
chr21	3038023	3038215	193	8	0.539652771909255	0.829186258948042	-0.289533	-26.6915
chr26	11441425	11441681	257	9	0.411479586580023	0.723985251907659	-0.312506	-26.6584
chr13	5513133	5513342	210	9	0.739222081560541	0.452573134534747	0.286648947025795	26.6046633372958
chr2	29160218	29160305	88	8	0.293729827630408	0.588951002429553	-0.295221	-26.565
chr16	15878963	15879058	96	8	0.595767397093583	0.864884193604181	-0.269117	-26.55
chr27	1559926	1560072	147	8	0.515008272890993	0.839921843369363	-0.324914	-26.5498
chr4	29788071	29788760	690	6	0.162437544657354	0.609429613936905	-0.446992	-26.5329
chr3	10360008	10360250	243	8	0.22540081761718	0.516982586191529	-0.291582	-26.3734
chr2	58874417	58874797	381	8	0.77173539762388	0.427233672832529	0.344501724791351	26.3646865630613
chr22	21082138	21082222	85	10	0.379271868230071	0.664620761147148	-0.285349	-26.3647
chr16	2096486	2096624	139	8	0.695504928372721	0.381617148648527	0.313887779724194	26.3147040835369
chr4	46693150	46693239	90	6	0.783607929312158	0.330484329374476	0.453123599937682	26.269073928922
chr1	4734783	4734835	53	10	0.884566663531765	0.605492789986884	0.279073873544881	26.268331034111
chr1	65992856	65992920	65	8	0.699146485305637	0.341206478077497	0.35794000722814	26.2405751422124
chr4	38213096	38213340	245	8	0.290607252053454	0.0340833610524159	0.256523891001038	26.2020846707433
chr11	26961600	26961809	210	8	0.564350562232559	0.222098450024305	0.342252112208254	26.1945533244187
chr1	16498085	16498137	53	9	0.653853379220464	0.916531494778248	-0.262678	-26.1337
chr11	2227846	2227935	90	4	0.0814158380742612	0.686232876745245	-0.604817	-26.1249
chr19	12811313	12811367	55	9	0.467947693537649	0.238412868485324	0.229534825052325	26.0391535886468
chr2	53081875	53081975	101	10	0.287117739701242	0.631782948760196	-0.344665	-26.0179
chr10	15786450	15786537	88	8	0.387476020571501	0.656069888547166	-0.268594	-26.0039
chr12	31181264	31181505	242	8	0.492065185390862	0.752528050906936	-0.260463	-25.9306
chr6	11429573	11429670	98	9	0.545694159602151	0.78865584615359	-0.242962	-25.9205
chr2	12875841	12875911	71	9	0.197902302029767	0.448965788475067	-0.251063	-25.8953
chr26	2444267	2444377	111	8	0.718566744859646	0.419017046410252	0.299549698449394	25.8923139422852
chr20	5531758	5531996	239	8	0.494338089798215	0.169944033313527	0.324394056484687	25.8907576504956
chr13	17078668	17078859	192	6	0.383302448964213	0.0374323480387402	0.345870100925472	25.8872003135623
chr35	2294069	2294185	117	6	0.922355955759271	0.435905499003316	0.486450456755955	25.8500377485759
chr3	725365	725423	59	9	0.568874480804319	0.322100820891554	0.246773659912764	25.8345167555816
chr1	30049306	30049518	213	8	0.52325053308439	0.851959162544919	-0.328709	-25.7903
chr29	8290532	8290599	68	9	0.45551770148447	0.70034891915175	-0.244831	-25.7595
ctg1685	83425	83516	92	9	0.514886035717392	0.249547540569396	0.265338495147997	25.7183157714806
chr12	15948715	15948956	242	6	0.622607779255131	0.240179527274815	0.382428251980316	25.7092348065844
chr23	3386195	3386384	190	8	0.7687660003063	0.385369679571447	0.383396320734853	25.708268739179
chr8	11171130	11171207	78	6	0.0930611318147593	0.437084377671608	-0.344023	-25.7045
chr12	29336613	29336712	100	8	0.767319897953909	0.482247798858152	0.285072099095757	25.7026395967387
chr17	3772058	3772196	139	6	0.0736521134060325	0.369162523797191	-0.29551	-25.6961
ctg263	253	489	237	8	0.701274272672264	0.345594538196491	0.355679734475773	25.6040481614004
chr13	2363683	2363908	226	9	0.707191800109999	0.404361173823457	0.302830626286542	25.5998485090953
chr13	9554748	9554882	135	8	0.622693130636168	0.874987486902503	-0.252294	-25.5981
chr10	8824712	8824889	178	8	0.797206660198994	0.504832762286385	0.292373897912609	25.5482570418545
chr5	3388506	3388739	234	6	0.566036830869861	0.160007465693755	0.406029365176106	25.5097200414541
chr3	54605237	54605437	201	8	0.617707951102552	0.881706620224313	-0.263999	-25.4767
chr23	3720818	3721049	232	9	0.590528725971854	0.844088700849339	-0.25356	-25.4491
chr1	47813920	47814139	220	9	0.414246600914044	0.706577132605953	-0.292331	-25.4017
chr30	3724289	3724458	170	8	0.679367556993744	0.396045514620819	0.283322042372925	25.3989021426112
chr26	6048736	6048898	163	8	0.617394817237167	0.916219734248179	-0.298825	-25.3857
chr18	3424181	3424371	191	8	0.74567447095692	0.411750811318448	0.333923659638473	25.356269200508
chr1	45039732	45040326	595	5	0.534510138566321	0.880767313822284	-0.346257	-25.3282
chr12	14056427	14056539	113	8	0.746729666909667	0.406535540890244	0.340194126019424	25.3125059552783
chr3	25947321	25947579	259	8	0.409178132392743	0.758310272850356	-0.349132	-25.3053
chr1	48983355	48983507	153	8	0.931811378940056	0.600937971740033	0.330873407200023	25.2888832411014
chr3	14794879	14794952	74	9	0.784844806262461	0.54539258205988	0.239452224202581	25.2582135659361
chr12	31171636	31171716	81	9	0.463336323652133	0.719650519528277	-0.256314	-25.2216
chr4	48925603	48926208	606	8	0.613153132189439	0.294956730648758	0.318196401540681	25.2126680371645
chr13	1352615	1352909	295	5	0.853636139360082	0.495318455538269	0.358317683821813	25.1931270827607
chr2	61329592	61329907	316	8	0.705092119770584	0.395376842121741	0.309715277648843	25.1878981560862
ctg1300	145127	145320	194	6	0.73412873445358	0.263182461723431	0.470946272730149	25.1701612384965
chr3	50010400	50010596	197	8	0.638330921117301	0.336150108508816	0.302180812608486	25.1197223792979
chr13	23974822	23975025	204	8	0.68175256597621	0.32203298685819	0.359719579118019	25.0794679434334
chr4	3638918	3639031	114	8	0.777152386871967	0.498562666723128	0.278589720148839	25.0778616450499
chr19	4480908	4481168	261	8	0.72752224349234	0.322409663912481	0.405112579579859	25.0707202180371
chr5	39907401	39907477	77	9	0.259801979006883	0.504703583972206	-0.244902	-25.0262
chr2	58902721	58902894	174	6	0.1253204324117	0.516934138506501	-0.391614	-24.9538
chr16	7734664	7734885	222	8	0.771892453818846	0.475086676785384	0.296805777033462	24.9472634384734
chr26	2738503	2738676	174	8	0.513594187973261	0.822436388284486	-0.308842	-24.9456
chr4	37499968	37500520	553	8	0.0476258096174407	0.357869221392904	-0.310243	-24.9454
chr4	47861335	47861558	224	8	0.440540247807115	0.748021825878428	-0.307482	-24.9422
chr34	5251658	5251722	65	8	0.227601222076032	0.469647649865757	-0.242046	-24.9344
chr2	4786058	4786138	81	8	0.555566057522784	0.247443647021285	0.308122410501499	24.9120158614774
chr15	3199500	3199798	299	9	0.320139086409495	0.685278022440039	-0.365139	-24.8975
chr25	17094184	17094400	217	8	0.559556243592044	0.811962537746332	-0.252406	-24.8969
chr12	24584186	24584549	364	8	0.75377003491369	0.40158889111286	0.35218114380083	24.8764257213832
chr6	30806776	30806926	151	8	0.0914456170907513	0.380078752179736	-0.288633	-24.8377
chr2	4788684	4789113	430	6	0.691762160405336	0.283060844014278	0.408701316391058	24.8111165115963
chr2	28699635	28699824	190	6	0.642496828978266	0.285477673405948	0.357019155572319	24.811022585423
chr39	199850	199939	90	9	0.674708942304896	0.41671382025181	0.257995122053086	24.7862791690392
chr18	21122080	21122144	65	9	0.358117136579412	0.612178750409614	-0.254062	-24.7521
chr16	21360305	21360378	74	8	0.936722937874055	0.685085204315655	0.2516377335584	24.7364476932136
chr10	8111601	8111677	77	4	0.0474442710998656	0.516987756986151	-0.469543	-24.7075
chr1	42247047	42247290	244	4	0.120179586575468	0.636237405930002	-0.516058	-24.7014
chr2	7801110	7801331	222	8	0.445208059495453	0.806368296974562	-0.36116	-24.6874
chr5	30629360	30629484	125	8	0.806231223034241	0.478789506929916	0.327441716104326	24.6170957283427
chr10	8095287	8095756	470	8	0.219068053246526	0.571381194019603	-0.352313	-24.5963
chr15	1845441	1845652	212	8	0.524653191863624	0.809881750824992	-0.285229	-24.5907
chr20	8836843	8836902	60	8	0.874798374703312	0.545573324897447	0.329225049805865	24.5795630304773
ctg1182	83526	83626	101	9	0.569899456827598	0.304300251851756	0.265599204975843	24.5633839653744
chr15	25761187	25761275	89	8	0.780253911176651	0.526194578517619	0.254059332659033	24.5239313225084
chr1	6110083	6110258	176	8	0.573007740558072	0.921180199634791	-0.348172	-24.5183
chr10	1221936	1222158	223	8	0.156829282281704	0.447245816816367	-0.290417	-24.4983
chr31	6552685	6552750	66	9	0.760566660954155	0.502034262826308	0.258532398127848	24.4806548881521
chr22	11552049	11552138	90	8	0.476949345190248	0.813865057832381	-0.336916	-24.4793
chr1	49598377	49598598	222	6	0.731679303709227	0.364734844401069	0.366944459308158	24.4660216200659
chr5	30786471	30786609	139	7	0.882110563353603	0.621846636891775	0.260263926461828	24.4601720930633
chr1	63874166	63874265	100	8	0.362006675403712	0.652686872078946	-0.29068	-24.4365
chr12	27336882	27337147	266	7	0.709194760494415	0.377859116620261	0.331335643874154	24.4287361126258
chr7	10185341	10185559	219	8	0.320843763068684	0.740515219931982	-0.419671	-24.3899
chr12	24105646	24105930	285	8	0.28369641023714	0.691168721710895	-0.407472	-24.3293
chr14	12222071	12222167	97	8	0.515950217933098	0.812302242901316	-0.296352	-24.3272
chr4	45397060	45397531	472	6	0.47782795930532	0.149546441611785	0.328281517693535	24.3058131108746
chr12	15550661	15550755	95	9	0.798624936885698	0.536321997509388	0.26230293937631	24.3046942773262
chr6	32095	32413	319	6	0.313635415208866	0.750480688186559	-0.436845	-24.2654
chr22	3580544	3580597	54	8	0.871917094711086	0.631475357288679	0.240441737422407	24.2410588318162
chr26	13627385	13628029	645	6	0.882840354408977	0.532604610265549	0.350235744143429	24.1510207701739
chr1	35010194	35010299	106	8	0.655776883445313	0.349399895702335	0.306376987742978	24.0726726738437
chr3	6020442	6020795	354	8	0.389632656925601	0.803252458002187	-0.41362	-24.07
chr12	30727034	30727315	282	8	0.699002944197876	0.410317459520481	0.288685484677396	24.0546791418122
chr23	10490912	10491051	140	8	0.276880585287421	0.570630235721648	-0.29375	-24.03
chr3	26833919	26834401	483	8	0.654618903842304	0.322292246528989	0.332326657313315	23.942205949896
chr12	29139532	29139587	56	4	0.746176573007054	0.211163818279598	0.535012754727456	23.9315263602713
chr8	7629905	7630151	247	6	0.558940573271903	0.166542420555304	0.392398152716599	23.9096003490503
chr1	45367975	45368525	551	6	0.301988885323532	0.614903802609481	-0.312915	-23.885
chr33	6290610	6290687	78	8	0.684778125900375	0.440887560872401	0.243890565027974	23.8556757963934
chr28	5123479	5123530	52	8	0.580056457477749	0.339581675348754	0.240474782128996	23.8358997918561
chr3	12766578	12766861	284	8	0.895906535203178	0.559556150949199	0.336350384253979	23.8049274621183
chr10	2243235	2243538	304	8	0.532747507604544	0.0359777481797416	0.496769759424803	23.773901147895
chr11	23802042	23802149	108	6	0.868818258677563	0.534223714160918	0.334594544516645	23.745980899249
chr16	21061434	21061677	244	6	0.809574795366084	0.402548822577255	0.407025972788829	23.7043738226109
chr28	4454105	4454181	77	8	0.36513771799063	0.701306814863465	-0.336169	-23.6888
chr3	29314237	29314366	130	6	0.660924689336434	0.267487252463177	0.393437436873257	23.6884208189898
chr28	5877939	5878104	166	6	0.764866362400962	0.352839840054914	0.412026522346048	23.6785712152769
ctg184	20787	20883	97	8	0.67198171950834	0.31387456604676	0.35810715346158	23.6092872190193
chr4	20031194	20031329	136	8	0.46961925786363	0.159674358383713	0.309944899479917	23.6074052935267
chr1	44110344	44110396	53	6	0.798289917710534	0.302632996803972	0.495656920906562	23.605931295985
chr12	4366086	4366319	234	4	0.808039817330909	0.235041876489375	0.572997940841534	23.5955434661266
chr26	4827953	4828295	343	8	0.63207665910768	0.315876988031493	0.316199671076186	23.5942967631894
chr5	17429855	17430007	153	9	0.765615140834655	0.500985190610476	0.264629950224179	23.5790241887061
chr6	29030124	29030423	300	8	0.444820211854788	0.781380611725431	-0.33656	-23.5439
chr15	6831109	6831446	338	6	0.127840289614539	0.435686661637059	-0.307846	-23.5308
chr2	29377669	29377884	216	8	0.819806146560851	0.480360627394716	0.339445519166135	23.5289
chr8	23694710	23694884	175	8	0.35643154910655	0.674610743609402	-0.318179	-23.5209
chr12	6137844	6138024	181	8	0.232930927414353	0.541365639794016	-0.308435	-23.5112
chr37	3158350	3158402	53	8	0.321048383908701	0.584542967732283	-0.263495	-23.4679
chr30	3712953	3713018	66	8	0.437684429822017	0.742696606989757	-0.305012	-23.4412
chr1	5998335	5998768	434	6	0.133380959722807	0.512512804083914	-0.379132	-23.441
chr9	29681214	29681506	293	8	0.346832770378257	0.712121942391025	-0.365289	-23.435
chr1	64270431	64270792	362	5	0.439273087131908	0.847445962166272	-0.408173	-23.4174
chr26	6309821	6310037	217	7	0.564769293004903	0.84297306812215	-0.278204	-23.3852
chr27	8795760	8795819	60	10	0.850984133109923	0.475408202208118	0.375575930901805	23.3813400397435
chr15	19326512	19326711	200	8	0.624147432776766	0.349539515586913	0.274607917189853	23.3758534960191
chr11	20366222	20366477	256	6	0.556408903923003	0.86555883984716	-0.30915	-23.3747
chr26	13528950	13529150	201	6	0.913063790547061	0.619457761372631	0.29360602917443	23.369295996402
chr1	16662157	16662307	151	4	0.283676519099218	0.737932726761633	-0.454256	-23.3525
chr3	11500436	11500673	238	6	0.741267841548834	0.390164330876514	0.35110351067232	23.3473363874702
chr9	19704117	19704340	224	6	0.432422485298949	0.0267897934453828	0.405632691853566	23.3418424714716
ctg1469	2135	2336	202	8	0.309277811933539	0.711613209393685	-0.402335	-23.3272
chr32	2722117	2722269	153	7	0.680716770244239	0.400505315449165	0.280211454795074	23.3171625800358
chr8	119696	119804	109	8	0.887947926426435	0.583316015641356	0.304631910785079	23.3092234455444
chr12	10651107	10652299	1193	7	0.613539711315233	0.911104285354584	-0.297565	-23.2492
chr5	11166535	11166631	97	4	0.870248547268534	0.380933773763092	0.489314773505442	23.2207681972491
chr26	145301	145375	75	9	0.15118105046409	0.436066584839102	-0.284886	-23.2148
ctg1161	23747	23859	113	4	0.0441415335517614	0.644410787147005	-0.600269	-23.212
chr2	18441294	18441524	231	7	0.772125132899492	0.501621171001175	0.270503961898318	23.204071884665
chr19	343010	343085	76	8	0.731947841352369	0.485684678254665	0.246263163097704	23.1593086160353
ctg2037	137024	137260	237	6	0.914655940668895	0.613633551999437	0.301022388669458	23.1467290705718
chr23	4194808	4195015	208	8	0.706140256854162	0.337877560530537	0.368262696323625	23.1086652544297
chr10	29198542	29198852	311	8	0.564825514294311	0.260179693000097	0.304645821294214	23.0654741678833
chr11	14686491	14686705	215	6	0.746652503741457	0.298053807479555	0.448598696261902	23.0451094411532
chr9	35242610	35242836	227	6	0.470157333072164	0.103042840941472	0.367114492130692	23.0179052728222
chr23	9492263	9492370	108	9	0.501159956915449	0.218896780728832	0.282263176186617	22.9620091880883
ctg967	227537	227619	83	8	0.580904222604982	0.830885815648275	-0.249982	-22.9506
chr8	30990173	30990478	306	6	0.0294224471511391	0.401016956093341	-0.371595	-22.9392
chr12	9747255	9747358	104	9	0.460828424492864	0.741380052773576	-0.280552	-22.8634
chr34	1621647	1621763	117	8	0.59201096906096	0.33299114787605	0.25901982118491	22.8576217358566
chr1	56669559	56669763	205	6	0.186577276563291	0.558641485377692	-0.372064	-22.8528
chr8	24366781	24367006	226	6	0.818964925311269	0.494033712877389	0.32493121243388	22.7772216570784
ctg1940	183348	184045	698	10	0.587939572752954	0.187764433538781	0.400175139214173	22.7581983677072
chr10	20399025	20399212	188	8	0.270952092349836	0.537168748356286	-0.266217	-22.7159
chr1	52606627	52606815	189	4	0.430562191110444	0.849666621436925	-0.419104	-22.6879
chr1	33028346	33028712	367	6	0.779437887163776	0.388850531884062	0.390587355279714	22.6742336569098
chr3	12762175	12762344	170	7	0.927271443622204	0.584589048959512	0.342682394662692	22.6502370193976
chr4	33768654	33768714	61	8	0.371210056696681	0.620058471179111	-0.248848	-22.6363
chr8	23426807	23427435	629	5	0.347924789874522	0.773120032682827	-0.425195	-22.6126
chr21	5859695	5860002	308	6	0.435282066859792	0.118702721065071	0.316579345794721	22.6075409439714
chr10	34162070	34162342	273	8	0.339036222863262	0.647597935987056	-0.308562	-22.5851
chr19	6068738	6069000	263	6	0.264603938614867	0.68872355606794	-0.42412	-22.5609
chr13	26327088	26327143	56	9	0.860422353684522	0.588787600195452	0.27163475348907	22.5467873562086
ctg2048	58647	59624	978	7	0.697569371178535	0.372240656744905	0.32532871443363	22.5357299889937
chr15	5541819	5542726	908	12	0.671730075427123	0.444099937559381	0.227630137867742	22.5335194110163
chr24	8568234	8568453	220	4	0.495862257904519	0.872245890227209	-0.376384	-22.5328
chr4	49056300	49056651	352	6	0.704233195751318	0.334512673968307	0.369720521783011	22.5215030337623
chr5	18458474	18458858	385	6	0.680854364738121	0.285756369019092	0.395097995719029	22.5178166985566
chr19	2423925	2424172	248	6	0.804538836565354	0.385978216271412	0.418560620293942	22.4958192138225
chr12	25458837	25458887	51	8	0.653366910739434	0.395479580246724	0.25788733049271	22.4470575200514
chr27	4449578	4449724	147	6	0.797167923813333	0.38796605356678	0.409201870246553	22.4392549579569
chr11	4947127	4947269	143	8	0.793538300037676	0.453037073112071	0.340501226925605	22.4119477011973
chr7	4961666	4961830	165	6	0.351289372285887	0.740338688259211	-0.389049	-22.3934
chr13	23498960	23499039	80	8	0.672539763073187	0.390281249533046	0.282258513540141	22.3779230804562
chr22	20820262	20820359	98	4	0.0470931005387193	0.621658208324141	-0.574565	-22.3596
chr22	5855991	5856435	445	6	0.0560926318774734	0.522925117749571	-0.466832	-22.352
chr16	19886095	19886248	154	4	0.54535359494571	0.118863135185678	0.426490459760031	22.266143705426
chr5	16160288	16160430	143	7	0.270792399881551	0.540188982385647	-0.269397	-22.2372
chr7	9061825	9061899	75	8	0.425269467840225	0.739948484938697	-0.314679	-22.2214
chr3	12393121	12393466	346	6	0.898444138605106	0.56071063323299	0.337733505372116	22.2111126661249
chr18	17110640	17110699	60	8	0.73664645815386	0.46579944904791	0.270847009105949	22.1420731495778
chr12	18080205	18080308	104	6	0.148368224743496	0.500232768680031	-0.351865	-22.1023
chr23	6234994	6235241	248	6	0.230866517920002	0.555451752460623	-0.324585	-21.9943
chr24	11917785	11917991	207	6	0.597189738947951	0.277694819754383	0.319494919193568	21.9829357271018
ctg866	28845	29586	742	6	0.270172730850497	0.616627670798771	-0.346455	-21.9773
chr33	6775266	6775542	277	7	0.711728635450825	0.40596209652364	0.305766538927186	21.9408348588739
chr13	1961488	1961895	408	6	0.270060518372912	0.696384940645365	-0.426324	-21.9189
ctg2067	101505	101853	349	8	0.658190578698568	0.31159853448514	0.346592044213428	21.9165064998472
chr8	6153537	6153595	59	4	0.77378083715616	0.166557623412244	0.607223213743915	21.911117512548
chr23	7858672	7858749	78	7	0.613971352940295	0.893518813176635	-0.279547	-21.8731
chr11	17098674	17098832	159	8	0.566963	0.87443099232446	-0.307468	-21.8639
chr15	26630357	26630504	148	6	0.737042765879412	0.36329783207663	0.373744933802782	21.8516811096136
chr3	15415985	15416226	242	6	0.323677749329094	0.714813142557738	-0.391135	-21.8437
chr4	21985841	21985974	134	7	0.392879978266655	0.659921348951747	-0.267041	-21.807
ctg1165	143209	143289	81	9	0.377413251150107	0.717144985013031	-0.339732	-21.7997
chr2	23044886	23045250	365	6	0.108995081536271	0.434514158333701	-0.325519	-21.7721
chr18	14042650	14042765	116	4	0.130461204846382	0.583773342289092	-0.453312	-21.7543
chr1	52802444	52802651	208	4	0.381123307326559	0.0405272908869049	0.340596016439654	21.6625119111947
chr14	6067540	6067821	282	5	0.712908609348584	0.225310605786003	0.487598003562581	21.6417072126233
chr20	17241799	17241999	201	6	0.318787895769563	0.634576410571959	-0.315789	-21.6253
chr3	15508265	15508357	93	6	0.599253165307862	0.163105975431772	0.43614718987609	21.6169060378738
chr13	18486370	18486573	204	4	0.750812612451164	0.227029488754716	0.523783123696449	21.616575379613
chr1	53688789	53688888	100	8	0.704187581107513	0.442009346248815	0.262178234858698	21.5635959003032
chr34	4509829	4509909	81	6	0.429600191669281	0.849903476217388	-0.420303	-21.5436
chr22	10699592	10699804	213	7	0.666915001010476	0.370497491998645	0.296417509011831	21.5424749230421
chr13	24016842	24017006	165	6	0.407511583797233	0.0581058119498183	0.349405771847414	21.5262803149189
chr2	22822071	22822171	101	6	0.611504033783696	0.307483606149946	0.304020427633751	21.5184302445712
ctg1086	253507	253716	210	6	0.79363244589135	0.426221002726221	0.367411443165129	21.5066646828786
chr22	21038530	21038868	339	6	0.192151280013179	0.543246923542358	-0.351096	-21.472
chr1	52774222	52774365	144	7	0.529684879190118	0.794943489419462	-0.265259	-21.4581
chr16	1308356	1308545	190	6	0.7814938701884	0.469262132424044	0.312231737764356	21.4457352712293
chr13	16567356	16567566	211	6	0.665382174156078	0.916506853269752	-0.251125	-21.4104
chr11	11901425	11901540	116	6	0.604203779962123	0.220112718721127	0.384091061240997	21.3872996328554
chr12	15058625	15058825	201	4	0.570425039936871	0.0715123959042357	0.498912644032635	21.3706346212457
chr5	7716788	7716904	117	6	0.829294355086311	0.544194290280951	0.285100064805361	21.3659911539703
chr8	10215436	10215666	231	6	0.776891729899203	0.381148032838743	0.39574369706046	21.3205420204234
chr10	7931573	7931760	188	6	0.167347159905793	0.492879013398211	-0.325532	-21.2994
chr12	25377868	25377959	92	6	0.801641846249117	0.493111353645047	0.30853049260407	21.2432801508874
chr8	17752691	17752940	250	4	0.0995475491988139	0.693776462295951	-0.594229	-21.2162
chr12	2399374	2399992	619	4	0.901809647078855	0.319056177645239	0.582753469433616	21.2144585590528
ctg1697	147918	148085	168	6	0.411529497793612	0.71281900425653	-0.30129	-21.1742
ctg558	63915	63971	57	7	0.892887844921925	0.659119669120565	0.233768175801359	21.1247014617769
chr1	62189537	62189784	248	6	0.796640249466339	0.416596146536722	0.380044102929618	21.0947246010724
chr11	3818677	3818892	216	8	0.534598616749982	0.240649263563846	0.293949353186136	21.0890750881556
chr37	485226	485420	195	7	0.810852167688698	0.570282751331887	0.240569416356812	21.0641683147092
chr20	4245829	4245913	85	6	0.706958000796375	0.956515065480813	-0.249557	-21.0384
chr1	67371051	67371214	164	6	0.87981534307681	0.465763306510354	0.414052036566456	21.0319654540627
chr3	31275723	31276077	355	6	0.523543409717157	0.852184513994879	-0.328641	-21.0138
chr9	24476978	24477178	201	4	0.496625691635024	0.947355915102141	-0.45073	-20.9969
chr12	6712099	6712380	282	4	0.0977577267587617	0.635188344031631	-0.537431	-20.9804
chr32	5637181	5637361	181	4	0.543316610959748	0.144553016514333	0.398763594445415	20.9792716363874
chr12	28282325	28282413	89	7	0.492106962916909	0.233121683550307	0.258985279366602	20.9787560118847
chr2	645362	645687	326	6	0.239886294655227	0.575243982128317	-0.335358	-20.9717
chr6	30781866	30781920	55	6	0.628027709199264	0.913635391621278	-0.285608	-20.9708
chr12	16248799	16248919	121	7	0.264559906324257	0.538409940627932	-0.27385	-20.9645
chr10	8425782	8425898	117	4	0.698080980173626	0.193944083066125	0.504136897107501	20.9392597872057
chr13	2375650	2375850	201	6	0.855024248189402	0.536712132927524	0.318312115261879	20.9369464721843
chr3	18490631	18490848	218	8	0.711534914516364	0.405956672517128	0.305578241999236	20.9196187672066
chr15	3135564	3135747	184	8	0.775217586970997	0.43600448299619	0.339213103974807	20.9095040629111
chr11	11366648	11366801	154	6	0.929785540607414	0.630954573006947	0.298830967600468	20.8698786178365
chr3	6233970	6234114	145	6	0.536486981298677	0.846489168646878	-0.310002	-20.8604
chr10	8621116	8621293	178	6	0.279565927183112	0.699339947502216	-0.419774	-20.856
chr23	2473458	2473639	182	7	0.479645508891819	0.777163064797678	-0.297518	-20.8507
chr11	2193722	2193808	87	6	0.257879202354711	0.573827059435072	-0.315948	-20.833
chr22	11654163	11654567	405	4	0.047496288534899	0.402831925424442	-0.355336	-20.824
chr7	632777	632887	111	6	0.650441489101863	0.294888729163613	0.35555275993825	20.8155751192037
chr26	4555929	4556065	137	6	0.27693831415493	0.655066511132807	-0.378128	-20.8139
ctg1161	6967	7136	170	6	0.245354164456645	0.56883806761266	-0.323484	-20.7797
chr5	9593097	9593269	173	6	0.390606623210265	0.797549790151235	-0.406943	-20.7294
ctg2679	219222	219306	85	7	0.455881162087399	0.228999086025591	0.226882076061808	20.7229558259886
chr5	6357219	6357567	349	6	0.561065233436002	0.244066467989722	0.31699876544628	20.709620621539
chr8	18405849	18406057	209	4	0.128165763201302	0.581751828371127	-0.453586	-20.6788
chr30	9035757	9035885	129	7	0.601860841692189	0.84157502973555	-0.239714	-20.6578
chr1	68170955	68171201	247	6	0.868971599805809	0.570168930303766	0.298802669502043	20.6358841394831
chr4	32266966	32267427	462	8	0.420490129148994	0.734456403294531	-0.313966	-20.6355
ctg611	246594	246683	90	6	0.310254582821717	0.756920899343856	-0.446666	-20.602
chr13	9554947	9555060	114	7	0.626402895811357	0.89023663358148	-0.263834	-20.6018
chr4	20296543	20296610	68	6	0.703992445463519	0.294598874653104	0.409393570810415	20.5973338721815
ctg456	95643	95700	58	8	0.371956494589171	0.686816093407619	-0.31486	-20.5837
chr8	3102903	3103039	137	4	0.198659526459042	0.672908106167931	-0.474249	-20.57
ctg1614	129062	129225	164	8	0.782877035752788	0.407535924265806	0.375341111486981	20.5505081865803
chr35	2619576	2619713	138	8	0.381349987243483	0.703514571345085	-0.322165	-20.5456
chr11	2148194	2148436	243	6	0.177544168465282	0.546291886679262	-0.368748	-20.5131
chr8	5656321	5656812	492	4	0.488919553700815	0.745874481299098	-0.256955	-20.4962
chr13	3789347	3789798	452	6	0.693819529224581	0.375762546729938	0.318056982494644	20.4859645936616
chr16	19552724	19552924	201	7	0.543397903997392	0.800339836865774	-0.256942	-20.4695
chr5	20325349	20325510	162	6	0.757582959096122	0.444810104511575	0.312772854584547	20.4544
chr13	15537145	15537389	245	6	0.511564292129229	0.802716287134535	-0.291152	-20.4305
chr8	30829761	30829890	130	6	0.279639391580219	0.621618584553826	-0.341979	-20.4037
chr8	5707362	5707580	219	6	0.844056980598749	0.523457670835502	0.320599309763247	20.3831695756076
chr29	7500570	7500700	131	7	0.500164398390296	0.799624606229024	-0.29946	-20.3745
chr5	20841194	20841416	223	4	0.125223541912968	0.47970639267092	-0.354483	-20.3206
chr7	14259343	14259534	192	4	0.764581672313765	0.271912853539241	0.492668818774524	20.300684902875
ctg1714	31718	31940	223	7	0.830675547092192	0.53483405216246	0.295841494929732	20.2979670602515
chr5	34261679	34261749	71	7	0.66000422822078	0.417439002193663	0.242565226027117	20.2899807124589
chr3	49002694	49002898	205	7	0.805156289118967	0.529390519828103	0.275765769290864	20.2718526269519
chr7	33058715	33058784	70	7	0.868297402436083	0.623233646444324	0.245063755991758	20.2615782717931
chr7	28870208	28870408	201	6	0.696475941819288	0.342504363558606	0.353971578260682	20.2451743709981
chr3	25770806	25771239	434	6	0.873813224602369	0.5020680058697	0.371745218732669	20.2414944124994
chr12	13377932	13378121	190	6	0.849429541198805	0.549742429594402	0.299687111604403	20.236960572528
chr13	23175931	23176059	129	6	0.545362451815016	0.948861578762636	-0.403499	-20.2078
chr16	18796808	18797024	217	4	0.157053943886566	0.620026097166188	-0.462972	-20.195
chr26	5468804	5468979	176	6	0.512587771003561	0.800094310368413	-0.287507	-20.1571
chr21	13245001	13245173	173	6	0.543885424798764	0.902976454776093	-0.359091	-20.1247
chr20	17412989	17413191	203	6	0.641117002689357	0.364026484014658	0.277090518674699	20.1177160715026
chr7	31494819	31494966	148	7	0.333978813586071	0.61854610007421	-0.284567	-20.0954
chr1	16447072	16447227	156	6	0.470692846285331	0.852104186561983	-0.381411	-20.0796
chr4	45328569	45328717	149	7	0.666073338104461	0.370628258821397	0.295445079283063	20.0675008572804
chr3	29240493	29240721	229	7	0.518158300375978	0.831638215357081	-0.31348	-20.0627
chr28	8070364	8070642	279	6	0.650939315484387	0.905768241105031	-0.254829	-20.0619
chr11	32017256	32017446	191	6	0.855954934622821	0.580686155280374	0.275268779342447	20.0569632651764
chr22	10880076	10880419	344	7	0.81486650958482	0.551075584496838	0.263790925087982	20.0426946515913
chr4	14342853	14342995	143	6	0.900562121986966	0.62319847976015	0.277363642226817	20.017388911702
chr6	35846692	35846770	79	6	0.74835145087659	0.356402674337546	0.391948776539045	20.0101743622501
chr13	30828630	30828830	201	6	0.569791649493368	0.869050499697348	-0.299259	-20.0036
chr3	17067915	17067993	79	6	0.335215339459416	0.814748140045412	-0.479533	-19.9835
chr7	5701286	5701742	457	6	0.719975431305648	0.377516199399186	0.342459231906461	19.9659020868345
ctg695	16691	16775	85	6	0.169156128573887	0.520591745754303	-0.351436	-19.9575
chr9	28308854	28309054	201	6	0.53515368703267	0.198229218203082	0.336924468829588	19.9572286931945
ctg1201	121728	122027	300	6	0.496565375214225	0.864935868890556	-0.36837	-19.9413
chr12	32504185	32504236	52	6	0.887927885659072	0.56850573541643	0.319422150242642	19.9384289833526
chr1	52832021	52832185	165	7	0.612607546040751	0.289748541370198	0.322859004670553	19.9256690233406
chr22	20939779	20939951	173	6	0.895426970365951	0.638634386490647	0.256792583875304	19.9124274581021
chr13	16990876	16991107	232	6	0.312936933880747	0.0581345987032963	0.254802335177451	19.873398219509
chr5	11859860	11859944	85	6	0.140805817474973	0.477447965868213	-0.336642	-19.8613
ctg1315	95651	95860	210	6	0.0577371956577774	0.364346712013291	-0.30661	-19.8073
chr5	12523695	12523785	91	6	0.789605266521546	0.407440998606308	0.382164267915238	19.7848990012168
chr11	29188429	29188597	169	6	0.824653122528678	0.488930001869983	0.335723120658694	19.7642793867735
chr15	3118598	3118680	83	6	0.767447746682079	0.410398991714316	0.357048754967762	19.755002609817
chr8	17394331	17394399	69	6	0.911612269863908	0.645000783772441	0.266611486091466	19.7371761481877
chr6	445094	445170	77	4	0.13950647070711	0.544539440925636	-0.405033	-19.7287
ctg1201	89671	89788	118	4	0.461965976512169	0.860327712246048	-0.398362	-19.6859
chr2	671812	671948	137	6	0.679125097427149	0.302690988541579	0.37643410888557	19.6849904611246
chr3	54873848	54874104	257	8	0.774137627936552	0.434914047767685	0.339223580168867	19.6845469779467
chr18	17243334	17243426	93	6	0.621662406730292	0.218221602928371	0.403440803801921	19.6681080870628
chr8	3058617	3058698	82	6	0.537023470087346	0.873118882622682	-0.336095	-19.6543
chr2	7198749	7198799	51	4	0.105925325145488	0.546798778544235	-0.440873	-19.6379
chr14	31151035	31151261	227	7	0.541787569399097	0.86746623139739	-0.325679	-19.6307
chr1	36371643	36371759	117	6	0.148169938615564	0.453376400577689	-0.305206	-19.6304
ctg2049	92146	92256	111	7	0.583498110424123	0.314263783064424	0.269234327359699	19.6209578119068
chr8	23844349	23844504	156	4	0.39620415012554	0.89421158656069	-0.498007	-19.607
chr15	6829078	6829287	210	7	0.220499013016008	0.486038320396213	-0.265539	-19.5817
chr1	65019464	65019616	153	6	0.152600051712901	0.470659303284817	-0.318059	-19.5733
chr8	5946055	5946162	108	6	0.587969156483181	0.839449987557952	-0.251481	-19.5434
chr4	48977223	48977525	303	6	0.667685842289725	0.323208671563839	0.344477170725886	19.5260845073779
chr2	34844376	34844529	154	6	0.567219850626894	0.874067584654814	-0.306848	-19.5244
chr3	11391397	11391620	224	6	0.755223907518645	0.421142261929902	0.334081645588742	19.4775980527217
chr19	22235148	22235244	97	7	0.860563134584789	0.603850942286792	0.256712192297996	19.4422
ctg2300	100359	100439	81	6	0.556156053367449	0.180598985639069	0.37555706772838	19.4368102504082
chr21	7504972	7505066	95	7	0.639688810459308	0.311241058807508	0.328447751651801	19.4336792201535
chr2	15620458	15620666	209	5	0.573769401324143	0.882578605087064	-0.308809	-19.4238
chr3	17403602	17405082	1481	4	0.645960303088538	0.170427565772951	0.475532737315587	19.4013842707745
chr11	23578200	23578401	202	6	0.822676897664418	0.545227055679613	0.277449841984804	19.3332958723591
chr11	5723305	5723423	119	4	0.896053640013897	0.480522553674844	0.415531086339053	19.3312516084634
ctg799	170898	171002	105	6	0.822257005529262	0.390426481799121	0.431830523730141	19.3295861845476
chr3	25870961	25871126	166	7	0.693278514221432	0.40795300500592	0.285325509215512	19.3026092079891
chr11	6174047	6174237	191	6	0.586125529622848	0.20004019904794	0.386085330574908	19.3018023469172
chr8	1628715	1628770	56	7	0.665493547812574	0.375819575894291	0.289673971918283	19.2967261075113
chr11	2302877	2303208	332	7	0.599353494735727	0.302022015724159	0.297331479011568	19.2945343207364
chr26	13446642	13446890	249	7	0.596811019946879	0.315668470779499	0.28114254916738	19.2940476810369
chr10	19595547	19595597	51	7	0.556299480957684	0.322613871416665	0.233685609541019	19.2917408232281
chr26	5740651	5740801	151	6	0.252949564785285	0.579029918673046	-0.32608	-19.2881
chr16	19987673	19988305	633	6	0.233834500600067	0.540136394122141	-0.306302	-19.2655
chr10	8738784	8738847	64	7	0.348420141736694	0.640811822343998	-0.292392	-19.2444
chr11	27638095	27638409	315	6	0.781418407690028	0.495041261602916	0.286377146087112	19.2360795105105
chr3	45262287	45262398	112	6	0.546247280130692	0.921723327564548	-0.375476	-19.2327
chr3	17437298	17437529	232	4	0.576979686404935	0.0435088257146081	0.533470860690327	19.2178814853816
chr11	903035	903228	194	6	0.584141175711942	0.30224538263993	0.281895793072012	19.2157827841282
chr25	9884176	9884391	216	6	0.866162667298467	0.543959937731814	0.322202729566654	19.1933656933646
chr12	1312726	1312800	75	7	0.5035025049032	0.759240813120034	-0.255738	-19.19
chr1	54366411	54366544	134	6	0.696529942633555	0.93236212219222	-0.235832	-19.1769
chr11	10269485	10269735	251	6	0.240696627630967	0.524688185243103	-0.283992	-19.1746
chr17	5392978	5393074	97	4	0.58427464360891	0.942291719063887	-0.358017	-19.1651
chr3	6285430	6285568	139	6	0.421432362463578	0.719846225146604	-0.298414	-19.1629
chr9	26212053	26212175	123	6	0.343690687705399	0.618562132763737	-0.274871	-19.1567
chr13	8537049	8537195	147	6	0.878684983132037	0.606204410740207	0.27248057239183	19.1512537274139
chr12	3853170	3853281	112	6	0.84055792482257	0.595445802177773	0.245112122644798	19.1265172169178
chr23	4706598	4706687	90	7	0.614633036292103	0.849406337774678	-0.234773	-19.1204
chr5	9589973	9590221	249	8	0.299318749268482	0.696554614957521	-0.397236	-19.1059
chr15	22522385	22522606	222	6	0.468135597102262	0.147032589527895	0.321103007574367	19.0566077110916
chr2	8763611	8763700	90	7	0.283991650426615	0.586316319652025	-0.302325	-19.044
chr8	23516496	23516549	54	6	0.955590908035255	0.73428791467798	0.221302993357276	19.0268633058589
chr19	8838173	8838375	203	6	0.474561705246196	0.769577325970102	-0.295016	-19.0268
chr39	147583	147733	151	6	0.860680486264866	0.594181952868993	0.266498533395873	19.0177539252874
chr5	37970275	37970348	74	5	0.726820660422544	0.968552509339943	-0.241732	-19.0173
chr21	13153016	13153109	94	6	0.266850173590055	0.548423457858889	-0.281573	-19.0141
chr5	35059184	35059274	91	6	0.438996319590795	0.788108239399015	-0.349112	-19.0063
chr2	7798873	7799059	187	6	0.413617601818923	0.832835745087919	-0.419218	-18.9958
chr14	31099123	31099355	233	6	0.724713315587754	0.403323255275359	0.321390060312396	18.9936558478096
chr15	30927419	30927662	244	6	0.869717379843341	0.539890233416895	0.329827146426447	18.9352447092695
chr4	7243969	7244399	431	4	0.422324659696568	0.821743041611171	-0.399418	-18.9313
chr3	25161618	25161820	203	6	0.855973295756395	0.506340813450918	0.349632482305477	18.9133018750547
chr2	11045062	11045278	217	6	0.375460612781843	0.658423528496839	-0.282963	-18.9122
chr7	31270565	31270767	203	6	0.721029506550705	0.423394636336176	0.297634870214529	18.9025383141776
ctg1611	167832	167889	58	4	0.40887029334774	0.908028644322578	-0.499158	-18.8847
chr1	68376598	68376823	226	6	0.278577485785372	0.613059774004805	-0.334482	-18.8768
chr17	806981	807320	340	4	0.643672433998608	0.200867203390714	0.442805230607894	18.8462113248126
chr34	1847543	1847615	73	7	0.596558771603178	0.346748353621117	0.249810417982061	18.8459258827162
chr19	5253655	5253734	80	6	0.404585934261337	0.175188792339422	0.229397141921914	18.8439757249584
chr13	28611172	28611313	142	6	0.386161709164796	0.699406778463785	-0.313245	-18.8279
chr21	2481933	2483383	1451	7	0.355089464595172	0.15033748277304	0.204751981822132	18.8221033560557
chr3	6133206	6133272	67	6	0.45846502928196	0.803881783220966	-0.345417	-18.801
chr24	341411	341536	126	7	0.380118897480505	0.644911365353705	-0.264792	-18.7919
chr8	3113612	3113736	125	6	0.410284786787086	0.754225598287891	-0.343941	-18.7907
chr32	1918770	1918966	197	6	0.584631353112364	0.30039544591394	0.284235907198425	18.7841691871347
chr11	31966747	31966958	212	6	0.675765198532867	0.268657584083934	0.407107614448934	18.7680184414768
chr10	28815028	28815179	152	6	0.768152281973377	0.467116317814239	0.301035964159138	18.7477673762634
chr1	21703104	21703201	98	6	0.196656044631765	0.422856061800092	-0.2262	-18.7339
chr5	20837278	20837533	256	5	0.595833585247065	0.905260867578267	-0.309427	-18.7274
chr5	18886025	18886194	170	6	0.725288588717312	0.414471050836883	0.310817537880429	18.7127179087418
chr17	13118066	13118251	186	4	0.896229807463803	0.500113564194321	0.396116243269481	18.7124176161393
chr11	30177409	30177473	65	4	0.0950214394916605	0.43917797750199	-0.344157	-18.6715
chr1	67862514	67862710	197	4	0.848417418795148	0.376104960470082	0.472312458325066	18.6621717823211
chr22	11221806	11222591	786	4	0.13175077767843	0.487801772991879	-0.356051	-18.6593
ctg2354	163692	164088	397	6	0.584554080203076	0.873798979463627	-0.289245	-18.6502
chr28	5871524	5871661	138	6	0.636691135055444	0.88627656541162	-0.249585	-18.6425
chr2	39533824	39534326	503	6	0.619498768609366	0.368188136021936	0.25131063258743	18.6377731329428
chr10	1772228	1772411	184	6	0.791251001101574	0.462863137982258	0.328387863119316	18.6122106928267
chr4	6628314	6628481	168	6	0.873931305721647	0.591174557208659	0.282756748512988	18.6091672590169
chr8	27184489	27184563	75	7	0.583660397238252	0.843146119736723	-0.259486	-18.5975
chr9	30779597	30779667	71	6	0.487930814393085	0.217980274974323	0.269950539418762	18.5806143002428
chr16	1034734	1034854	121	6	0.562512454601345	0.183974104603269	0.378538349998076	18.5754779667485
chr24	18693020	18693224	205	4	0.804313918765816	0.368749452871444	0.435564465894372	18.573906762177
chr12	29559748	29559894	147	6	0.754157305639987	0.412980013743692	0.341177291896295	18.5691210748863
chr4	13342727	13342817	91	6	0.185456970747763	0.508492788047752	-0.323036	-18.5583
chr14	30691449	30691549	101	6	0.319381791729531	0.743722589709206	-0.424341	-18.5542
chr10	20759081	20759273	193	6	0.555072696534274	0.845545647709177	-0.290473	-18.5537
chr2	60893878	60894294	417	6	0.655582493515987	0.344704418167265	0.310878075348722	18.5483420875961
ctg2659	129886	129986	101	6	0.70109169697323	0.404102649566969	0.296989047406261	18.5435458334445
chr15	2635913	2636190	278	6	0.631145037146664	0.213721673903212	0.417423363243452	18.5270784148456
chr2	36082707	36082878	172	6	0.311002014439125	0.789052080718044	-0.47805	-18.5173
ctg286	71185	71405	221	6	0.599412988810905	0.272513674156766	0.32689931465414	18.5127822676021
chr3	27839368	27839434	67	6	0.897006640382281	0.624698839676104	0.272307800706177	18.4960894285136
chr12	29269213	29269376	164	6	0.482303060492972	0.202045126065146	0.280257934427826	18.4743359671819
chr9	26628839	26628938	100	4	0.921341005004111	0.571096255398754	0.350244749605356	18.4672
chr13	4147893	4148139	247	6	0.464291699432161	0.723293508721607	-0.259002	-18.4623
chr12	10280167	10280232	66	4	0.26828978462562	0.7363410667063	-0.468051	-18.4546
ctg68	156963	157060	98	6	0.558595785026641	0.847825537764942	-0.28923	-18.4415
chr11	2169631	2169897	267	6	0.684258852423239	0.379052897639084	0.305205954784155	18.4097032859892
chr9	28210908	28211032	125	6	0.442259665399277	0.149524574804201	0.292735090595076	18.4041561616221
chr13	85806	86186	381	4	0.531721419712606	0.139932627544439	0.391788792168167	18.400456542081
ctg1390	185672	185780	109	6	0.616114179306371	0.277554452882393	0.338559726423979	18.3991226230403
chr2	60113541	60114048	508	4	0.332417839006919	0.720512945513429	-0.388095	-18.3854
chr17	3434440	3434568	129	6	0.334183769077772	0.600399120694822	-0.266215	-18.3827
chr2	34835329	34835534	206	6	0.317701211447115	0.634224361981727	-0.316523	-18.3788
chr4	10748780	10749023	244	6	0.280838040101928	0.593271027041676	-0.312433	-18.3636
chr2	34845233	34845453	221	6	0.453671903098237	0.814779224667554	-0.361107	-18.3623
chr12	16845459	16845619	161	4	0.884309464052515	0.465812560069125	0.418496903983391	18.3440539745692
ctg205	33319	33448	130	6	0.637587651073221	0.307162370140348	0.330425280932873	18.3401783893156
chr12	1715468	1715625	158	4	0.417133098387425	0.845794834909617	-0.428662	-18.3377
ctg1165	81443	81499	57	6	0.492017630307624	0.831508098104786	-0.33949	-18.3347
chr13	23137549	23137624	76	6	0.79774905937593	0.451257785513514	0.346491273862417	18.331295756374
chr7	1647167	1647309	143	4	0.279299647066043	0.680540875278866	-0.401241	-18.3253
chr16	17978385	17978606	222	6	0.74473359272538	0.449804400821633	0.294929191903747	18.3250405231386
chr4	37833503	37833702	200	6	0.615043904131668	0.862425094542285	-0.247381	-18.3051
chr3	3266694	3267174	481	6	0.342567451063949	0.619574412377635	-0.277007	-18.2913
chr12	23851140	23851333	194	5	0.569707673238033	0.893158622166851	-0.323451	-18.2886
chr1	52569210	52569325	116	6	0.292240182482603	0.577555429755055	-0.285315	-18.2787
chr11	5176855	5176940	86	6	0.277640867518168	0.631544800251153	-0.353904	-18.277
chr26	14873735	14873785	51	6	0.546816737177883	0.269512907329061	0.277303829848823	18.2546488741102
ctg380	123602	123952	351	6	0.262051124323906	0.562679266850923	-0.300628	-18.2369
chr6	19400801	19400933	133	6	0.840613956484786	0.587275790292347	0.253338166192439	18.2336552930343
chr12	17169111	17169300	190	6	0.769092742163068	0.472799492350309	0.29629324981276	18.2246843773939
chr19	15800125	15800332	208	6	0.934535044123839	0.621197129545349	0.31333791457849	18.1734472218971
chr15	2626644	2626747	104	4	0.440719561340016	0.0647014777804683	0.376018083559548	18.1706911785914
chr4	1897215	1897370	156	4	0.598829853475768	0.168550311814918	0.43027954166085	18.1694964713595
ctg118	47798	47892	95	4	0.118221756456165	0.493446146507232	-0.375224	-18.1332
chr6	38681189	38681582	394	6	0.781831693231086	0.460858133203446	0.320973560027639	18.1330706171049
chr3	56749528	56749745	218	6	0.232920497905349	0.517070389248779	-0.28415	-18.1319
chr9	19721196	19721357	162	4	0.261037264503595	0.734034223456193	-0.472997	-18.1226
chr10	14275981	14276075	95	4	0.184766957585245	0.638012091828685	-0.453245	-18.1197
chr4	5630370	5630527	158	6	0.271918421635587	0.580313736605038	-0.308395	-18.1058
chr1	49491552	49491792	241	6	0.284354249124442	0.567417043727732	-0.283063	-18.0992
chr3	11150125	11150387	263	6	0.482698252629043	0.793799480225154	-0.311101	-18.0921
chr37	317048	317114	67	4	0.778007802809076	0.27604981534245	0.501957987466626	18.0890532363605
chr16	22169364	22169604	241	6	0.670459581926475	0.91402722128351	-0.243568	-18.0565
ctg542	87703	87783	81	6	0.816916297040329	0.517858696714175	0.299057600326154	18.0494163445176
chr13	33010870	33010936	67	7	0.591463284774953	0.321686433757401	0.269776851017553	18.031540425127
chr2	4797373	4798015	643	7	0.397492632260203	0.632845665379427	-0.235353	-18.0291
chr4	46740776	46740929	154	6	0.555464136595872	0.83953312046295	-0.284069	-18.0156
chr30	4241481	4241561	81	6	0.678688467642441	0.413494345950893	0.265194121691548	18.0006072504105
chr14	19794811	19795017	207	4	0.622594491336153	0.924344995976957	-0.301751	-17.9418
chr2	7538063	7538183	121	4	0.283432827509388	0.772570628597388	-0.489138	-17.9387
chr11	11918340	11918600	261	6	0.320147350976562	0.677368181010247	-0.357221	-17.9386
chr8	3353518	3353726	209	6	0.384072756962212	0.661581908091799	-0.277509	-17.9262
chr7	16978874	16979021	148	6	0.411022882727314	0.711585075806032	-0.300562	-17.924
chr8	4257362	4257459	98	6	0.753280730625224	0.430527539511291	0.322753191113933	17.9222707210532
chr19	2491615	2491687	73	6	0.206736963721977	0.486632397925985	-0.279895	-17.9078
chr16	17983405	17983474	70	6	0.622475327620867	0.291863780398478	0.33061154722239	17.8429013580937
chr1	28045187	28045240	54	6	0.838920967611508	0.609946019872329	0.228974947739179	17.8176741619135
chr1	52336491	52336652	162	4	0.83005780116152	0.390001241261748	0.440056559899772	17.8097354149523
chr5	10728994	10729189	196	5	0.225433055313337	0.591027339486241	-0.365594	-17.7988
chr18	13827775	13828106	332	5	0.815600478492144	0.49545082039382	0.320149658098324	17.7968158572712
chr8	7087811	7087921	111	4	0.628104129332562	0.934568844816431	-0.306465	-17.7929
chr8	24169679	24170016	338	7	0.451016384883904	0.797921723076844	-0.346905	-17.7887
chr12	28450066	28450187	122	6	0.760248476955277	0.433725945456121	0.326522531499156	17.7820271361735
chr22	2932909	2932985	77	6	0.421795125112928	0.696315905707935	-0.274521	-17.7793
chr4	47871687	47871899	213	6	0.470758619149505	0.776508404972716	-0.30575	-17.7646
chr1	63585371	63585499	129	6	0.135791789943782	0.373735625311414	-0.237944	-17.7619
chr8	13957363	13958352	990	4	0.0407536279134398	0.445772312530833	-0.405019	-17.7387
chr11	30964639	30964883	245	7	0.243029886251967	0.637817671775731	-0.394788	-17.7384
chr3	51635733	51635795	63	4	0.723875631431261	0.304963784700917	0.418911846730344	17.7144420054708
chr3	18252134	18252351	218	6	0.752060198005918	0.408245798208337	0.343814399797581	17.6986621645011
chr19	10322843	10322934	92	4	0.882679470043911	0.480437710055013	0.402241759988897	17.6793538135254
chr13	18496400	18496677	278	6	0.418414074620959	0.756687902618397	-0.338274	-17.6523
chr14	30524035	30524121	87	4	0.357279323112104	0.796664797249585	-0.439385	-17.6486
chr28	12190914	12190980	67	6	0.484802579257801	0.742516454882967	-0.257714	-17.6349
chr5	8673287	8673348	62	6	0.788538689747786	0.457760928935455	0.330777760812332	17.6345409462403
chr11	9394582	9394847	266	6	0.457543060226682	0.74120693605169	-0.283664	-17.6341
chr16	22394835	22394966	132	6	0.736749104821884	0.476656645215642	0.260092459606242	17.6270448092149
chr3	48107416	48107576	161	6	0.681289223512136	0.366029818592981	0.315259404919155	17.6107852220505
chr1	20934961	20935306	346	6	0.772178550772213	0.433950963668414	0.3382275871038	17.6093450885331
chr10	8622516	8622653	138	6	0.746935435324823	0.398734367368552	0.348201067956271	17.6076432394902
chr11	6739028	6739270	243	6	0.580840465312106	0.254288612639823	0.326551852672283	17.6036
chr12	18926894	18926986	93	6	0.675424943838194	0.92419543886027	-0.24877	-17.5948
chr6	23362071	23362248	178	6	0.800861541439631	0.517190991096914	0.283670550342717	17.5881604815759
chr8	5165201	5165260	60	6	0.434193635323027	0.827193101646542	-0.392999	-17.5835
chr12	5884561	5885446	886	6	0.600852828550061	0.320978239747104	0.279874588802957	17.5803382883792
chr1	63925164	63925356	193	7	0.863587344736897	0.54504084692836	0.318546497808537	17.5744564134702
chr18	19013699	19013946	248	6	0.499060540691552	0.205034036000348	0.294026504691204	17.5728639674866
chr36	2264866	2264986	121	6	0.704759704600262	0.311042150269658	0.393717554330603	17.5719844162412
chr12	27611875	27612110	236	6	0.529003293923389	0.225578516542786	0.303424777380602	17.5578164650365
chr10	8305243	8305362	120	4	0.738145805850417	0.35780598218174	0.380339823668677	17.5403894564371
chr28	5850204	5850644	441	6	0.330062191171618	0.59553010677774	-0.265468	-17.5093
ctg157	125008	125195	188	4	0.918317379678419	0.522407064799799	0.39591031487862	17.5068355659503
chr3	41836268	41836341	74	4	0.0813225933141198	0.370179454582712	-0.288857	-17.5025
chr2	35969469	35969605	137	6	0.701095995505365	0.956790586817144	-0.255695	-17.4697
ctg848	138012	138220	209	6	0.810551751299275	0.537530742946383	0.273021008352891	17.4455651678105
chr2	51540705	51540874	170	6	0.40796082840937	0.10481995375964	0.30314087464973	17.4348838736358
chr16	19277694	19277932	239	4	0.0383223496800655	0.3392054853865	-0.300883	-17.4214
chr2	29396505	29396605	101	4	0.641929119054382	0.201726083909041	0.440203035145341	17.4070983228286
ctg1408	39591	39696	106	6	0.550505873313154	0.844434149433895	-0.293928	-17.399
chr33	1613893	1613949	57	6	0.634174939745021	0.326086271426153	0.308088668318868	17.3930531931164
chr1	2666424	2666590	167	6	0.250870853688447	0.558285379920712	-0.307415	-17.3864
chr21	5539513	5539645	133	6	0.59159583378919	0.301265218866607	0.290330614922583	17.3737783187304
chr10	8277918	8278110	193	6	0.931637101669485	0.638651318710513	0.292985782958972	17.3736632512762
chr11	13044254	13044398	145	6	0.705419490522219	0.407849894322018	0.297569596200201	17.3644210660868
chr16	15885739	15885922	184	6	0.304087511318526	0.658080052802909	-0.353993	-17.3622
chr10	5921259	5921411	153	6	0.85024439271356	0.574340083912103	0.275904308801457	17.3150165076357
chr8	8976125	8976315	191	6	0.444341870858881	0.719467666501016	-0.275126	-17.3139
chr11	15096970	15097054	85	4	0.687066614600042	0.278097973343299	0.408968641256743	17.3115106919045
chr31	6007011	6007094	84	6	0.0973479442737048	0.371101270999107	-0.273753	-17.2971
chr3	11377710	11377849	140	4	0.581277917463127	0.900970710767678	-0.319693	-17.278
chr5	41159077	41159253	177	6	0.795331394684369	0.520015893190214	0.275315501494155	17.2752558042698
chr8	14396971	14397167	197	6	0.608780648283416	0.300455624903345	0.308325023380071	17.269365340656
chr22	7902567	7902778	212	6	0.493443457117398	0.794236264217023	-0.300793	-17.263
chr7	32116247	32116444	198	6	0.873127780811041	0.62292814682989	0.250199633981151	17.2609032895966
chr3	57440890	57441052	163	6	0.804066781599561	0.490748672755057	0.313318108844503	17.2589910831536
chr25	13764599	13764697	99	6	0.639330830671632	0.373163540715966	0.266167289955665	17.256500472254
chr23	20252953	20253032	80	6	0.276103774289058	0.581577460606368	-0.305474	-17.2517
chr12	25148131	25148242	112	4	0.366817992212904	0.878692159706625	-0.511874	-17.2431
chr13	28346390	28346460	71	6	0.861256901426631	0.608957519350394	0.252299382076236	17.2412921648021
chr23	1114296	1114405	110	6	0.343601588591324	0.636085583611913	-0.292484	-17.226
ctg1408	18518	18646	129	6	0.609498597766617	0.877562027155699	-0.268063	-17.2176
chr7	28194032	28194120	89	6	0.292522709809287	0.565910140596967	-0.273387	-17.2148
chr13	29546655	29546747	93	6	0.749823618698565	0.422515613528863	0.327308005169701	17.2086607882799
chr25	12692926	12693277	352	5	0.741026025850841	0.486524494761114	0.254501531089727	17.1869899414925
chr23	3786277	3786460	184	6	0.422162528046944	0.810106590186065	-0.387944	-17.1789
chr2	60609590	60609696	107	6	0.431373849461301	0.744448850194005	-0.313075	-17.1738
chr1	53174441	53174805	365	5	0.644629294482827	0.314229911549628	0.330399382933199	17.1485999538888
chr8	24280015	24280165	151	6	0.282620298014845	0.712345494940137	-0.429725	-17.1412
chr1	8660178	8660397	220	4	0.401561978130322	0.814751257561381	-0.413189	-17.1243
chr2	31026548	31026773	226	4	0.578318780988354	0.898234904187334	-0.319916	-17.1203
chr6	1764104	1764294	191	5	0.430801135879289	0.692305058709695	-0.261504	-17.115
chr13	30095751	30095823	73	6	0.459247002235296	0.145792615569195	0.313454386666101	17.1129773339687
chr9	29668297	29668393	97	6	0.256088379495794	0.59849496488533	-0.342407	-17.1081
chr8	1624561	1624644	84	4	0.784993408234619	0.328072700800324	0.456920707434294	17.097351590097
chr6	16349783	16349972	190	6	0.509760000489871	0.76782216149323	-0.258062	-17.0944
chr32	5712427	5712514	88	4	0.500063977722111	0.165677050652425	0.334386927069686	17.0893370381584
chr13	8001709	8001836	128	6	0.597656042701813	0.922666898017975	-0.325011	-17.0839
chr5	6343053	6343285	233	4	0.739462172860541	0.260940290860663	0.478521881999878	17.0828892313169
chr22	7844756	7844848	93	6	0.547606971098664	0.830633085065089	-0.283026	-17.0794
chr6	29921029	29921204	176	4	0.633652699022862	0.275185776633747	0.358466922389116	17.0738893556954
chr2	21016290	21016347	58	4	0.366206984707119	0.034320160411996	0.331886824295123	17.070923392005
chr3	11172495	11172632	138	6	0.45588539033939	0.84689412688698	-0.391009	-17.0694
chr1	5316415	5316570	156	4	0.684480731655167	0.2280441884728	0.456436543182366	17.0601982693214
chr9	29316825	29317014	190	6	0.353057744579949	0.712731263881168	-0.359674	-17.0599
chr3	18274417	18274555	139	4	0.599349310718893	0.194318146276105	0.405031164442788	17.0572619704424
chr21	14687894	14688041	148	6	0.715422788811602	0.441044359125016	0.274378429686587	17.0569094658226
chr9	8867258	8867330	73	6	0.398128523758535	0.718786977727327	-0.320658	-17.0324
ctg678	245422	245659	238	6	0.752886036634597	0.414369310486355	0.338516726148242	17.0215930836735
chr16	15957169	15957328	160	6	0.652204112382461	0.900217846034916	-0.248014	-17.0146
chr6	34143718	34143847	130	4	0.909368457733851	0.432342057042972	0.477026400690878	16.9759491168504
chr1	34769705	34769871	167	6	0.695714837312896	0.363866268947517	0.331848568365379	16.9707603852944
chr3	25096713	25096764	52	6	0.821984772326785	0.552348282878277	0.269636489448508	16.9660892983626
ctg952	13379	13522	144	6	0.695181300197358	0.347683244941922	0.347498055255436	16.9653076178863
chr4	27507580	27507771	192	6	0.318263644699579	0.586230089905572	-0.267966	-16.9635
chr11	31989839	31990030	192	4	0.792108194670045	0.417087329275166	0.375020865394879	16.9582828844307
chr5	4727811	4727947	137	6	0.704023553135133	0.327090878261759	0.376932674873374	16.9511089454543
chr3	55411380	55411713	334	4	0.531229575578399	0.851594386401337	-0.320365	-16.9484
chr4	15976004	15976088	85	4	0.780422027253514	0.304307529579947	0.476114497673568	16.9368014290176
chr13	4499015	4499157	143	7	0.427762338453026	0.742629311961044	-0.314867	-16.9257
chr22	18301721	18301844	124	4	0.128612511276557	0.49755113416467	-0.368939	-16.8836
chr8	14557264	14557346	83	6	0.827184494855826	0.471419882708919	0.355764612146908	16.8832164005559
chr1	17843055	17843150	96	4	0.379956035986134	0.029208640091653	0.350747395894481	16.8372501693183
chr9	927825	927962	138	6	0.321976813960866	0.0379800322359178	0.283996781724948	16.8275681785201
chr4	7209913	7210158	246	4	0.855653477763117	0.389568665328932	0.466084812434184	16.8164675182976
chr1	29963949	29964135	187	4	0.190634735696562	0.589926321970343	-0.399292	-16.7982
chr2	4726304	4726360	57	6	0.463645761770555	0.782344077700021	-0.318698	-16.7878
chr1	49617263	49617504	242	4	0.195796847632966	0.547223267268025	-0.351426	-16.7859
chr3	55258067	55258127	61	6	0.540753556059016	0.781704237623447	-0.240951	-16.7726
chr7	30958942	30959034	93	6	0.793576024619948	0.513239511105329	0.280336513514619	16.7542676536767
chr21	12769474	12769918	445	6	0.379604133988119	0.679265087501936	-0.299661	-16.7428
chr3	54511031	54511198	168	6	0.541714188561507	0.230665749310352	0.311048439251155	16.7387568980694
chr12	22577050	22577435	386	4	0.78101530699782	0.328113995457393	0.452901311540427	16.7192322874524
chr6	27371804	27372223	420	5	0.780748914835222	0.512523427628976	0.268225487206245	16.7157773874529
chr22	4987927	4988051	125	4	0.465478129055304	0.839250817719725	-0.373773	-16.7118
chr19	11247536	11247600	65	6	0.3725407713397	0.639187065446841	-0.266646	-16.6997
chr30	7856419	7856499	81	4	0.166643544179586	0.519622474169153	-0.352979	-16.6974
chr14	4106832	4107027	196	4	0.860936173267843	0.52162861956918	0.339307553698663	16.6960038093989
chr27	4555591	4555796	206	6	0.795681212779166	0.489285523617538	0.306395689161628	16.6794611648436
chr11	29414669	29414915	247	6	0.580476971462056	0.310630334433881	0.269846637028175	16.6393643752089
chr16	10629288	10629501	214	4	0.115763046173525	0.478606509562549	-0.362843	-16.6358
chr13	20726657	20726730	74	6	0.5480061624131	0.274049390128569	0.27395677228453	16.6042903553404
chr6	9521075	9521443	369	4	0.567598163192107	0.259945392242855	0.307652770949252	16.5693563336314
chr3	54503619	54503729	111	4	0.671781659852408	0.286516184058303	0.385265475794104	16.5643907051328
chr22	8905405	8905501	97	6	0.437207243799979	0.745509792693844	-0.308303	-16.5564
chr18	13826089	13826282	194	5	0.562613054991176	0.254271272335418	0.308341782655758	16.5521042582675
chr4	30560098	30560221	124	4	0.569076072407878	0.949570536761856	-0.380494	-16.5409
chr18	7214142	7214444	303	4	0.195488014803973	0.544999069114046	-0.349511	-16.538
chr25	2676973	2677043	71	4	0.855690425534561	0.384536496362512	0.471153929172049	16.5273305490778
chr12	12875169	12875395	227	6	0.457083591855073	0.778733469872753	-0.32165	-16.5148
chr4	18290868	18290949	82	4	0.39949415379201	0.0436414775449811	0.355852676247029	16.5143078756762
chr10	7168913	7169146	234	4	0.0377874232052511	0.325792020924403	-0.288005	-16.5108
chr1	49653071	49653132	62	4	0.454602739463763	0.0852055358934918	0.369397203570271	16.4785463413057
chr13	15868820	15868932	113	4	0.687427870096287	0.280185313444316	0.407242556651971	16.475288446566
chr12	14204123	14204244	122	4	0.796450398084151	0.348285212151677	0.448165185932474	16.4557468201373
chr10	2186642	2186744	103	6	0.329899089350191	0.627882364655331	-0.297983	-16.413
chr6	27293130	27293306	177	5	0.398896523499331	0.672399648997497	-0.273503	-16.3939
chr24	12580733	12580888	156	4	0.360638158731895	0.741893756700933	-0.381256	-16.3787
chr19	10376619	10376825	207	6	0.451652303771986	0.780056648424856	-0.328404	-16.3675
chr9	26606721	26606819	99	6	0.327601581921509	0.63550824476592	-0.307907	-16.3364
chr2	30605884	30606205	322	4	0.0386756954919406	0.389009280560537	-0.350334	-16.2838
chr13	20140619	20140729	111	5	0.692085641802498	0.395921206480949	0.296164435321549	16.2836832199584
ctg814	71297	71461	165	4	0.426005447497321	0.118878210476918	0.307127237020402	16.2741014654562
chr8	221984	222230	247	6	0.725324722871619	0.341656776140143	0.383667946731476	16.2730544773978
chr4	9002218	9002340	123	4	0.397887002105264	0.791694499865865	-0.393807	-16.2599
chr25	17101475	17101625	151	4	0.528692085752458	0.884191317380017	-0.355499	-16.2592
chr4	34105401	34105531	131	4	0.622180217333127	0.243832675956285	0.378347541376842	16.2512710989594
chr1	70809774	70810018	245	6	0.681096440418754	0.342496129764277	0.338600310654477	16.2349859570906
chr30	225421	225558	138	4	0.398002131620007	0.847840633807677	-0.449839	-16.2301
chr11	30937557	30937617	61	4	0.489308911026543	0.885662157193604	-0.396353	-16.2279
chr12	22446117	22446206	90	6	0.820742399446918	0.51823096434184	0.302511435105078	16.2174907397777
chr12	30434451	30434568	118	5	0.823109261999571	0.519585938470272	0.303523323529299	16.214189619903
chr17	3762311	3762517	207	4	0.716349033093358	0.420747388322222	0.295601644771136	16.2114
chr23	18362778	18362867	90	4	0.922589258867244	0.592808154780008	0.329781104087236	16.2036400199495
chr8	31533870	31534062	193	4	0.899068815888798	0.55801012729737	0.341058688591428	16.1814991073555
chr13	33013955	33014189	235	6	0.425016466005456	0.754647494029158	-0.329631	-16.1776
chr10	5236731	5236953	223	5	0.660833737404165	0.28376130245009	0.377072434954075	16.1674999716087
chr13	3593437	3593515	79	6	0.408207429403589	0.71827501752575	-0.310068	-16.1413
chr6	36766781	36767036	256	4	0.424232456826846	0.714022636263508	-0.28979	-16.139
ctg2245	234132	234366	235	6	0.394442461259326	0.72692393688382	-0.332481	-16.1322
chr5	34943990	34944191	202	4	0.527121249436465	0.197554795446082	0.329566453990383	16.1148459676602
chr12	7295620	7295744	125	6	0.469123183361035	0.791995158059809	-0.322872	-16.1036
chr1	52684586	52684799	214	4	0.639561771783112	0.259916414281909	0.379645357501203	16.0641188658079
chr4	47332119	47332174	56	6	0.722701184188085	0.406255812538791	0.316445371649294	16.0580250457507
chr3	26828194	26828405	212	4	0.151411361136437	0.468556085947078	-0.317145	-16.0568
chr23	6245431	6245661	231	4	0.664161537565546	0.246922	0.417239770671546	16.0424043365753
chr5	17427755	17427861	107	4	0.883216418814754	0.535703031698351	0.347513387116403	16.0173113659413
chr2	28600607	28600786	180	4	0.353530172748449	0.701595936319814	-0.348066	-16.0128
chr1	52907833	52907933	101	4	0.479070899223301	0.140013096598005	0.339057802625295	16.0045058086323
chr30	9366361	9366470	110	6	0.862966430323064	0.560873241095738	0.302093189227326	16.0019285236122
chr23	4211130	4211358	229	5	0.166466985613532	0.559077797373354	-0.392611	-15.9755
chr3	28482084	28482142	59	4	0.592341084317445	0.198645467630274	0.393695616687171	15.9735611496267
chr30	2601586	2601705	120	4	0.488086509434747	0.812821570985433	-0.324735	-15.952
chr14	31146964	31147121	158	4	0.425422476506489	0.791187218402572	-0.365765	-15.9454
chr1	56529381	56529513	133	4	0.0376314429153882	0.389840835546994	-0.352209	-15.9316
chr1	25475480	25475658	179	5	0.39685899043993	0.129403689477813	0.267455300962117	15.9250789292935
ctg642	3327	3546	220	4	0.444641495216082	0.860593914636341	-0.415952	-15.9196
chr1	48995667	48995828	162	4	0.892482004867131	0.365696080365265	0.526785924501866	15.8985754453549
chr2	39775875	39776038	164	6	0.613551683068138	0.318249732237021	0.295301950831117	15.8917639759863
chr12	5387499	5387562	64	4	0.0602037649635645	0.550100840416516	-0.489897	-15.8853
chr9	113766	113858	93	5	0.681733778920513	0.903787697131594	-0.222054	-15.8674
chr14	10103007	10103101	95	6	0.364317190610047	0.702961496846531	-0.338644	-15.853
chr13	13731581	13731913	333	4	0.796230998051797	0.469551514344029	0.326679483707768	15.8431777526517
chr8	13808894	13809022	129	4	0.231698768470391	0.623744835596181	-0.392046	-15.8315
chr25	4502483	4502571	89	5	0.347060480299595	0.638992587669432	-0.291932	-15.8109
chr23	14023959	14024110	152	5	0.473796557633317	0.204749790200376	0.269046767432941	15.8091641765054
chr22	8866916	8866985	70	5	0.150839948674871	0.413769552329678	-0.26293	-15.8052
chr1	5610060	5610146	87	4	0.220889057867192	0.580964346326262	-0.360075	-15.8044
chr4	39928884	39929084	201	4	0.497460285031513	0.825702200875128	-0.328242	-15.798
chr6	30992506	30992641	136	4	0.045833966281645	0.478339104197738	-0.432505	-15.7861
chr14	5836451	5836625	175	6	0.244603312969482	0.559314838858504	-0.314712	-15.7757
chr4	36009503	36009646	144	4	0.160175976375574	0.493164429069676	-0.332988	-15.7609
chr10	3395089	3396681	1593	10	0.256476990164011	0.46415456700298	-0.207678	-15.7264
chr7	26339725	26339900	176	4	0.588524659835999	0.185163184515614	0.403361475320385	15.6955764094262
chr10	14397978	14398126	149	5	0.233419421792591	0.532412670560842	-0.298993	-15.6841
chr8	243298	243442	145	5	0.62538726460837	0.356022640148424	0.269364624459946	15.6824038440881
chr2	2068345	2068551	207	4	0.739170459396574	0.421313705706456	0.317856753690118	15.6708247820724
chr11	26789588	26789751	164	4	0.895659238408445	0.561232340554372	0.334426897854074	15.6586516194896
chr16	19190312	19190501	190	4	0.656819495391584	0.282415254424189	0.374404240967396	15.6420323160554
chr15	19639423	19639595	173	4	0.26890897856088	0.0278065562957515	0.241102422265129	15.6358126655392
chr11	4861100	4861424	325	4	0.849727846606458	0.533117144758707	0.316610701847751	15.6300260926616
chr5	30834761	30835009	249	6	0.633695288282819	0.245194967775922	0.388500320506897	15.6267375868981
chr1	19465963	19466066	104	4	0.307712462138733	0.707978935063659	-0.400266	-15.6123
chr1	36769048	36769622	575	4	0.377482054893121	0.757557252783498	-0.380075	-15.6026
chr16	20462402	20462469	68	4	0.19078559166481	0.574293306786805	-0.383508	-15.5942
chr37	406075	406550	476	4	0.920789150484683	0.519700550252483	0.4010886002322	15.5662847396609
chr9	27498129	27498334	206	4	0.600307227744338	0.254124504872239	0.346182722872099	15.5660406759709
chr16	19928747	19928832	86	4	0.331622935746397	0.715685744549832	-0.384063	-15.5437
chr7	17838698	17838893	196	4	0.355681908497668	0.720991130131176	-0.365309	-15.5418
chr15	11829730	11829867	138	4	0.136652173158385	0.471965509364477	-0.335313	-15.5264
chr26	13815416	13815573	158	4	0.783155618873071	0.447260556927968	0.335895061945103	15.5137329284765
chr3	3349203	3349611	409	5	0.40784979693545	0.727593653904424	-0.319744	-15.5137
chr8	12107115	12107338	224	4	0.721631587262009	0.334577252928861	0.387054334333148	15.4977909694092
chr20	5406058	5406413	356	4	0.395325034154875	0.661697151980308	-0.266372	-15.4793
chr12	10847896	10847959	64	6	0.308036758797679	0.671998835471231	-0.363962	-15.4786
chr3	51866616	51866731	116	4	0.787379399136962	0.438856994362045	0.348522404774917	15.4716693226588
chr7	6471209	6471282	74	5	0.603064755865966	0.355216456848838	0.247848299017127	15.4364552631118
chr1	63917721	63917840	120	4	0.116409295112721	0.562061481080294	-0.445652	-15.4335
chr19	10427261	10427354	94	5	0.540171952656391	0.838889504698917	-0.298718	-15.4314
chr25	15286447	15286506	60	4	0.0293942428746746	0.286280510836221	-0.256886	-15.4105
chr1	53945168	53945275	108	6	0.217158123504299	0.557836292680721	-0.340678	-15.4009
chr1	16633374	16633616	243	4	0.429028724831445	0.767493474606775	-0.338465	-15.3936
chr4	46688443	46688514	72	4	0.834150059966431	0.448100147466155	0.386049912500276	15.3845471902235
chr5	5642839	5643073	235	4	0.52769858032265	0.840929016653475	-0.31323	-15.382
chr15	6143815	6144124	310	4	0.860344132154377	0.519359167739957	0.340984964414419	15.380269230267
ctg2273	8107	8971	865	4	0.24415452835183	0.544850869863991	-0.300696	-15.3789
chr9	13678611	13678720	110	5	0.543134906853333	0.244303907015507	0.298830999837826	15.3766445173241
chr3	43369637	43370056	420	4	0.296626483533193	0.710040673237362	-0.413414	-15.3736
chr15	21209781	21209900	120	5	0.651548266154916	0.373694824341037	0.277853441813879	15.3710298372124
chr10	35497798	35498021	224	4	0.340889356387024	0.662469578449343	-0.32158	-15.3672
chr8	24272000	24272178	179	4	0.194674727702311	0.640234096072798	-0.445559	-15.361
chr18	15965798	15965856	59	5	0.631337091768746	0.852814254397876	-0.221477	-15.3454
chr3	5057508	5057666	159	4	0.858033270859372	0.556149713541646	0.301883557317725	15.3442561834404
chr5	9573777	9573958	182	4	0.257768397462803	0.724029875539725	-0.466261	-15.3348
chr23	1917291	1917493	203	4	0.38014388338963	0.947891084180401	-0.567747	-15.3281
chr8	27879639	27879838	200	4	0.80492424025653	0.384345142156644	0.420579098099886	15.3208727088094
chr16	11567920	11568008	89	4	0.0675398730671642	0.381076300847264	-0.313536	-15.3039
chr13	23581885	23582161	277	4	0.469146261649341	0.116321000356267	0.352825261293073	15.2949792924268
chr3	34510769	34510845	77	5	0.194460571775426	0.481648871931825	-0.287188	-15.2885
chr13	25349442	25349537	96	4	0.243515028443392	0.62034759377966	-0.376833	-15.2684
chr11	957977	958211	235	5	0.810608501462112	0.569706181772041	0.240902319690071	15.2550938320074
chr35	2441792	2441899	108	4	0.227721133091411	0.651079299150308	-0.423358	-15.254
chr4	2324656	2325092	437	4	0.661280899400026	0.20978941241901	0.451491486981015	15.2432514111953
chr12	15785161	15785256	96	4	0.729163328081858	0.274583702772828	0.45457962530903	15.2313318753671
chr7	31285146	31285276	131	4	0.693797984088333	0.339969592280397	0.353828391807936	15.1993419274037
chr8	12732705	12733463	759	4	0.0395957601419064	0.305186363322435	-0.265591	-15.1945
chr9	28163948	28164108	161	4	0.428981882548065	0.825297267727244	-0.396315	-15.1934
chr10	3053665	3053822	158	4	0.352605674406031	0.0491697179530487	0.303435956452982	15.179201567436
ctg67	86417	86717	301	5	0.585567224672782	0.24706978612374	0.338497438549043	15.1533542563109
chr11	7114253	7114599	347	4	0.245391646661117	0.596155078163495	-0.350763	-15.1509
chr28	11836108	11836159	52	5	0.510167487193888	0.266399785641777	0.243767701552111	15.1418559007581
chr1	36150430	36150585	156	4	0.527765763943919	0.86492390265978	-0.337158	-15.1232
chr9	36395486	36395698	213	5	0.794827679905875	0.520464571652718	0.274363108253157	15.1006033697814
chr29	7182430	7182536	107	6	0.863132650154175	0.511922147687253	0.351210502466922	15.0889189066063
chr3	15579596	15579728	133	4	0.32052447231409	0.689958038575797	-0.369434	-15.0862
chr10	8301932	8302116	185	4	0.727606355579209	0.418146701808103	0.309459653771106	15.0572620943687
chr30	7142120	7142283	164	6	0.608943569712182	0.292841548287657	0.316102021424525	15.0379069512995
chr2	51436113	51436342	230	4	0.763027868002977	0.300189740939814	0.462838127063163	15.0369496170577
chr13	23302108	23302174	67	4	0.637224318616065	0.948533088540194	-0.311309	-15.0101
chr5	23647703	23647765	63	4	0.700986812963049	0.354074188227883	0.346912624735166	14.9988565493721
chr12	26797633	26798163	531	8	0.570354844677742	0.799202574576395	-0.228848	-14.9653
chr5	18371322	18371383	62	5	0.319946671205114	0.565066241114109	-0.24512	-14.9615
chr4	49109992	49110066	75	4	0.681583402769003	0.316732686113249	0.364850716655754	14.9613518686743
chr3	20452022	20452124	103	5	0.537191997534742	0.269866260350443	0.267325737184299	14.9543385197011
chr23	6201516	6201617	102	4	0.134515438056414	0.58795781050788	-0.453442	-14.9285
chr5	8852147	8852356	210	4	0.475673913678323	0.179346753290924	0.296327160387399	14.9262396746834
chr12	26786711	26786955	245	4	0.303984788083488	0.705268998256484	-0.401284	-14.9168
chr2	35929510	35929716	207	4	0.384156463946389	0.772665058811742	-0.388509	-14.8785
chr6	38755989	38756488	500	4	0.555460227048247	0.869438890769581	-0.313979	-14.8679
chr19	16722314	16722424	111	5	0.586682481198993	0.256412419903188	0.330270061295804	14.8656526475581
chr22	962624	962828	205	4	0.325135760818519	0.034481704435226	0.290654056383293	14.8569431547482
chr6	31656242	31656388	147	4	0.722134249030018	0.339899791801373	0.382234457228645	14.8546658297052
chr6	15836011	15836138	128	4	0.504468797019346	0.216719716467181	0.287749080552166	14.8389185381032
chr2	30957908	30957961	54	5	0.24757795890759	0.480877290370859	-0.233299	-14.8348
chr18	13237681	13237817	137	6	0.359814438688995	0.690594923477449	-0.33078	-14.8296
chr1	52412383	52412593	211	4	0.94854157949173	0.622240140810798	0.326301438680932	14.8118543895451
chr12	29194977	29195167	191	4	0.194388776038923	0.523295069847985	-0.328906	-14.8105
chr6	34908479	34908564	86	4	0.51392738133689	0.149221704439333	0.364705676897557	14.7847549169079
chr5	8288861	8289115	255	4	0.18741721173521	0.510328441038201	-0.322911	-14.7802
ctg2649	70833	71062	230	4	0.204911893060234	0.578530665751668	-0.373619	-14.7785
chr16	13935862	13935937	76	4	0.949001974947028	0.685128610619925	0.263873364327103	14.7764045081235
chr30	1143422	1143676	255	4	0.202786789306359	0.582246252557881	-0.379459	-14.7569
chr6	26771066	26771255	190	4	0.399338142159904	0.80158541235516	-0.402247	-14.7112
chr12	20800366	20800530	165	4	0.555302325037705	0.192408298851186	0.362894026186518	14.7106513271162
chr22	7092478	7092719	242	4	0.533936018678752	0.178158898970385	0.355777119708366	14.7035496146962
chr23	11004971	11005150	180	5	0.555129411143871	0.788395284105512	-0.233266	-14.6864
chr4	36745068	36745123	56	4	0.619133839130178	0.88952808130425	-0.270394	-14.6669
chr4	37291160	37291268	109	4	0.952501041770607	0.699577616963758	0.252923424806849	14.6530894825492
chr19	11959732	11959914	183	5	0.522947197918491	0.794178437717122	-0.271231	-14.647
chr12	143673	143900	228	5	0.56155198924956	0.806260720916071	-0.244709	-14.6385
ctg2478	27498	27731	234	5	0.332996470687397	0.641769924903438	-0.308773	-14.6385
chr7	9044147	9044227	81	4	0.617127605731152	0.275496268466231	0.341631337264921	14.6331544842119
chr2	23228027	23228248	222	4	0.649765289712303	0.285328441627815	0.364436848084489	14.6327136022112
chr5	25525955	25526368	414	4	0.812858770991936	0.489932668033871	0.322926102958064	14.6213088218897
chr13	174833	175061	229	4	0.33279922786148	0.629265861026409	-0.296467	-14.6125
chr23	7508217	7508296	80	5	0.344140733486902	0.63477320496901	-0.290632	-14.6057
chr11	26824171	26824319	149	4	0.735013371527971	0.408020029920248	0.326993341607722	14.6027011425239
chr14	5264751	5264951	201	4	0.781996637821775	0.460234601230872	0.321762036590903	14.5943643529847
chr6	33957389	33957605	217	4	0.0741694738895506	0.502581787602222	-0.428412	-14.5918
chr11	12013132	12013211	80	5	0.500764274432509	0.837185354695029	-0.336421	-14.5905
chr1	16682147	16682268	122	4	0.566664574933473	0.241802631804605	0.324861943128868	14.5885539150244
chr5	20331940	20332096	157	4	0.478126545995391	0.191579467437999	0.286547078557392	14.5726329174462
chr11	2913686	2913908	223	6	0.506260717426535	0.853222861045128	-0.346962	-14.5661
chr3	5858704	5858883	180	5	0.444531546103035	0.753225646358601	-0.308694	-14.5579
chr6	28579	29031	453	4	0.322856243070462	0.679271250109002	-0.356415	-14.5554
chr30	10808417	10808605	189	4	0.952568033547049	0.637174305804255	0.315393727742794	14.5503115417931
chr7	18783021	18783092	72	4	0.706200242651592	0.434979237523693	0.2712210051279	14.5448875800657
chr3	55317052	55317271	220	4	0.822382470713524	0.460421702316825	0.361960768396699	14.5298658546315
chr11	15831182	15831242	61	4	0.701141969122284	0.341093856447835	0.360048112674449	14.5251922426298
chr18	13311107	13311341	235	4	0.575286920153037	0.241955438885988	0.33333148126705	14.5129757804288
chr5	34786133	34786679	547	4	0.448281093226269	0.78973874335952	-0.341458	-14.4952
chr11	33261311	33261405	95	5	0.356874867677017	0.606995551051116	-0.250121	-14.4794
chr2	52238610	52238778	169	4	0.196441002996124	0.498973810034293	-0.302533	-14.4785
chr6	33619468	33619647	180	4	0.771172525095939	0.462332674479659	0.30883985061628	14.4731624223663
chr4	7582233	7582315	83	4	0.537253023408988	0.916748676163015	-0.379496	-14.4639
chr6	30908098	30908252	155	4	0.877339512812015	0.512258280932874	0.365081231879141	14.4619564765093
chr1	44480033	44480140	108	6	0.866397112656373	0.364259783793454	0.502137328862919	14.4565671914993
ctg168	70054	70198	145	4	0.253058853230482	0.595729942754043	-0.342671	-14.4317
ctg814	31762	32017	256	4	0.464009821415867	0.153748560418628	0.310261260997239	14.4314997316478
chr5	20814758	20814965	208	4	0.710244922864034	0.35239847911488	0.357846443749155	14.4230253714398
chr13	23440241	23440445	205	4	0.778456096146303	0.422355337882476	0.356100758263827	14.410386608235
chr12	9673217	9673316	100	4	0.857638018672967	0.462018482533696	0.395619536139271	14.4077506363056
chr1	52673573	52673774	202	4	0.610912926528256	0.912057649328572	-0.301145	-14.404
chr2	58875675	58875745	71	4	0.673933174981696	0.304392334428373	0.369540840553323	14.3980166051388
ctg1201	126122	126361	240	4	0.490596250403048	0.764870148917097	-0.274274	-14.3866
chr21	15796000	15796221	222	4	0.934044546329625	0.698800438923389	0.235244107406237	14.3861251085926
chr3	52848447	52848706	260	4	0.438071195398022	0.706890284992305	-0.268819	-14.3667
chr10	36800060	36800225	166	4	0.437853927234749	0.731493977206007	-0.29364	-14.3633
chr9	36526656	36527055	400	4	0.422184377013248	0.708698436115792	-0.286514	-14.3622
chr6	27213	27358	146	4	0.852941250035792	0.462838726437886	0.390102523597906	14.3481498490401
chr8	29024683	29024757	75	4	0.587962409576596	0.241588560996037	0.346373848580559	14.3457720879233
chr2	36017077	36017288	212	4	0.510954805005406	0.855871985220555	-0.344917	-14.3319
chr3	26605485	26605585	101	5	0.570573433179198	0.84668300401416	-0.27611	-14.3235
chr10	25719838	25719897	60	4	0.0378834085451219	0.29374155599438	-0.255858	-14.3105
chr10	7468337	7468585	249	4	0.120704579985472	0.480204900671892	-0.3595	-14.295
chr24	9908480	9908536	57	5	0.766022644372362	0.514066599845487	0.251956044526874	14.2817060708358
chr2	55840778	55840836	59	4	0.577705408172772	0.247718626239788	0.329986781932984	14.2612552984034
chr9	29048087	29048292	206	4	0.546117626624493	0.154703877613248	0.391413749011245	14.2584690564923
chr5	16172606	16172834	229	5	0.789968708236584	0.463549288911411	0.326419419325173	14.2477352610836
chr7	1913820	1913971	152	5	0.392473034957448	0.703486375950535	-0.311013	-14.2389
chr1	26223614	26223849	236	4	0.797814721889555	0.568614805884428	0.229199916005127	14.2368264917456
chr23	18137527	18137649	123	5	0.755625862355091	0.483437559786794	0.272188302568297	14.2330062958948
chr16	13292801	13292942	142	4	0.470613097058628	0.770229442876797	-0.299616	-14.2201
chr1	32337550	32337609	60	5	0.31944213328376	0.69762177442364	-0.37818	-14.2174
chr11	2241214	2241264	51	5	0.667081423410296	0.349080815692978	0.318000607717317	14.2036688808118
chr2	60516681	60516746	66	4	0.478667900595624	0.793201676043388	-0.314534	-14.1999
chr23	2825447	2825606	160	4	0.138401767384414	0.496080349923921	-0.357679	-14.168
chr3	27415966	27416139	174	4	0.651349952864803	0.261006572956609	0.390343379908194	14.155602180266
chr1	55829528	55829704	177	4	0.654292985608992	0.905655767721383	-0.251363	-14.1491
ctg494	27866	28048	183	4	0.434402193322811	0.819705044579107	-0.385303	-14.1469
chr5	40953504	40953675	172	4	0.540010906943648	0.176813116548406	0.363197790395242	14.132048996136
chr31	3346349	3346414	66	5	0.463454258766279	0.727458303475132	-0.264004	-14.1257
chr5	13812585	13812680	96	6	0.489526753690119	0.129116241377507	0.360410512312612	14.1221615164152
chr2	24519345	24519562	218	4	0.467843454155573	0.804337417155821	-0.336494	-14.1108
chr7	24264395	24264549	155	5	0.601139416934378	0.851792109888586	-0.250653	-14.106
chr23	3916598	3916791	194	4	0.0489915767952759	0.484397719657018	-0.435406	-14.0901
chr23	17067980	17068037	58	4	0.102910714931393	0.462749550522393	-0.359839	-14.0742
chr15	31028004	31028141	138	4	0.0571485002077356	0.311945755036483	-0.254797	-14.0708
ctg565	40690	40863	174	4	0.578592743534529	0.930422570963001	-0.35183	-14.0569
chr13	9273965	9274028	64	4	0.507518432604185	0.105518707149067	0.401999725455118	14.0486341241907
chr6	27755678	27755736	59	4	0.622185310174045	0.256277098061206	0.365908212112839	14.027906482344
chr1	21860264	21860351	88	4	0.668702396172017	0.970313588058173	-0.301611	-14.0213
chr5	41327136	41327229	94	4	0.0741618369861933	0.437572526279997	-0.363411	-14.0203
chr1	18674482	18674601	120	4	0.603103237517567	0.272909383144014	0.330193854373554	14.0125220249054
ctg542	152721	152970	250	4	0.842481185134213	0.427208204293142	0.41527298084107	14.0121931593169
chr5	40029649	40029824	176	4	0.486059726911975	0.100785888066498	0.385273838845477	14.0100015157682
chr19	2411539	2411620	82	5	0.359506065836451	0.619178968434753	-0.259673	-14.0094
chr16	8071153	8071234	82	5	0.64961351153837	0.374437282020431	0.275176229517938	14.0074645937848
chr13	2895453	2895546	94	4	0.571682143624501	0.268800769421345	0.302881374203156	14.0024675033922
chr12	2550682	2550784	103	5	0.600646089550218	0.338243519635562	0.262402569914656	13.9988301325979
chr2	20814115	20814337	223	4	0.273772719114872	0.672433001270924	-0.39866	-13.985
chr9	26833014	26833193	180	4	0.732466718419943	0.400660526298164	0.331806192121779	13.9837533982685
chr2	10050491	10050673	183	5	0.858170920278318	0.59114994688692	0.267020973391398	13.9826252225096
chr16	19978643	19978709	67	4	0.387778380567363	0.696808462045952	-0.30903	-13.9564
chr13	1434995	1435188	194	4	0.792828044523804	0.444535993049702	0.348292051474102	13.948104630742
chr11	4599305	4599654	350	4	0.500823150183268	0.161473947173217	0.339349203010051	13.9466801981768
chr12	29541771	29542262	492	4	0.531294172903767	0.207679273963988	0.323614898939779	13.939943420541
chr19	9098325	9098585	261	4	0.876153787199048	0.595292262618058	0.28086152458099	13.9369141458371
ctg1762	110637	110991	355	4	0.840082790268608	0.579006177921827	0.261076612346782	13.9255547942326
chr35	2607105	2607220	116	5	0.448644849722369	0.746182705937518	-0.297538	-13.9245
chr1	27125139	27125206	68	4	0.261635232753011	0.677470792998017	-0.415836	-13.8942
chr25	9887703	9887825	123	4	0.595498735767982	0.930740539450081	-0.335242	-13.8936
ctg710	34975	35069	95	4	0.281227394403334	0.5809491920228	-0.299722	-13.8892
chr13	5503231	5503311	81	4	0.767392249497666	0.462852462376163	0.304539787121504	13.8881174173743
chr4	46456298	46456506	209	4	0.309914322367959	0.650274514055736	-0.34036	-13.8781
chr13	3926900	3927142	243	5	0.633803911535506	0.326138495941907	0.307665415593599	13.8688402994187
chr2	55183486	55183597	112	4	0.206609150287835	0.546934274864193	-0.340325	-13.8687
chr23	1287168	1287367	200	4	0.8343292876279	0.481996592437357	0.352332695190542	13.860340585795
ctg670	109398	109528	131	4	0.436883827069568	0.84194567022741	-0.405062	-13.8458
chr1	42196520	42196682	163	4	0.89895316157179	0.598482226796532	0.300470934775258	13.8411919402843
chr1	38416634	38416842	209	4	0.375564560500275	0.0556873958115767	0.319877164688698	13.838579948169
chr19	7502199	7502333	135	4	0.631789314254259	0.29948068182412	0.332308632430139	13.816718869673
chr37	1564565	1564642	78	4	0.452140059288891	0.76387882360751	-0.311739	-13.7963
chr10	8469701	8469941	241	4	0.499380758296063	0.819171877821692	-0.319791	-13.7949
chr28	5726647	5727250	604	4	0.375291060620649	0.690073296168073	-0.314782	-13.7895
chr2	46094475	46094705	231	4	0.542230850635335	0.908213736298939	-0.365983	-13.7884
chr13	29953162	29953507	346	5	0.772642361616319	0.457506993060184	0.315135368556135	13.7727070696637
chr1	54164940	54165157	218	5	0.379740860792083	0.719007078288717	-0.339266	-13.7663
chr2	5532456	5532508	53	4	0.791616639026018	0.423743419844057	0.367873219181961	13.7635631900737
chr17	3549903	3550154	252	5	0.79389695956337	0.4675769280681	0.32632003149527	13.762804490388
chr10	6123915	6124117	203	4	0.0955466598103281	0.432470311642098	-0.336924	-13.7614
ctg11	209545	209614	70	5	0.259261683792913	0.526040971521932	-0.266779	-13.7429
chr17	3717729	3717976	248	4	0.267007890120281	0.596864179911887	-0.329856	-13.7318
chr27	2967715	2967772	58	5	0.592406434981379	0.283685779176108	0.308720655805271	13.7265782012026
chr17	5786693	5786761	69	4	0.328704951996735	0.655238639434482	-0.326534	-13.7214
chr1	8036034	8036166	133	5	0.800036574716561	0.520539910331473	0.279496664385088	13.7168120772415
chr2	62111579	62111632	54	4	0.307187472132488	0.0480843217743456	0.259103150358143	13.6992598319517
chr7	37927060	37927297	238	4	0.903990292997567	0.64890483178479	0.255085461212777	13.6914200724068
chr7	37722643	37722714	72	5	0.57764712916265	0.310483	0.26716369983865	13.685325104132
chr24	18780186	18780259	74	5	0.524615477343493	0.805738858585766	-0.281123	-13.685
ctg494	177647	177846	200	4	0.631296815885951	0.237287031100532	0.394009784785419	13.683941607477
chr7	6610127	6610238	112	4	0.601822363758183	0.242337759709217	0.359484604048965	13.6760878657151
chr18	9292569	9292799	231	4	0.521064781134236	0.79515377849822	-0.274089	-13.6528
chr21	3953314	3953500	187	5	0.760946441614983	0.428602394327682	0.3323440472873	13.652362023605
chr1	39917359	39917539	181	4	0.631192096372851	0.88286640502828	-0.251674	-13.6457
chr1	56720647	56720795	149	4	0.747457585838317	0.448105439758478	0.299352146079839	13.628139565738
chr4	1965212	1965443	232	4	0.517160102396831	0.0578782879610926	0.459281814435738	13.6277396997885
chr16	18800303	18800443	141	4	0.527870371997808	0.136894886012359	0.390975485985449	13.6272348679457
chr8	35423295	35423361	67	4	0.0801379438208288	0.343940235200285	-0.263802	-13.627
chr4	28479757	28479917	161	4	0.62332047675824	0.289816044829382	0.333504431928858	13.6121117528439
ctg1614	76380	76447	68	4	0.787572478029974	0.507727733698536	0.279844744331439	13.6094250085552
chr13	30831677	30831745	69	5	0.648331235751158	0.917645919940706	-0.269315	-13.6002
chr13	3199597	3199692	96	5	0.87228452557823	0.620015517959197	0.252269007619033	13.6000775832392
chr12	21357909	21358078	170	4	0.846704848145263	0.469465474236909	0.377239373908354	13.5957609628359
chr25	9715972	9716179	208	4	0.953749589845124	0.640567447990707	0.313182141854417	13.5918157749148
chr22	2841919	2842026	108	4	0.347713115522904	0.654033285553842	-0.30632	-13.5905
chr3	45324710	45324832	123	4	0.323528551943634	0.635583883104966	-0.312055	-13.5712
chr2	3458691	3458872	182	4	0.39060529575032	0.756449771636889	-0.365844	-13.5692
chr14	3876779	3876970	192	4	0.760944633582324	0.468605474764228	0.292339158818096	13.5569176039265
chr15	15891784	15891915	132	4	0.0307072049520156	0.281674867379771	-0.250968	-13.5544
chr30	3717136	3717223	88	4	0.456551329930858	0.798748901933447	-0.342198	-13.5522
chr11	27565592	27565778	187	4	0.812715119568107	0.50515349434867	0.307561625219437	13.5446435631624
chr10	8269101	8269235	135	4	0.408053956423819	0.745286554816886	-0.337233	-13.5437
chr5	34746089	34746550	462	4	0.743327566042727	0.409888926387482	0.333438639655244	13.5414396272225
chr9	1949139	1949495	357	4	0.204059413152979	0.53687207175065	-0.332813	-13.5349
chr13	29923658	29923887	230	4	0.170851271365466	0.556703016028873	-0.385852	-13.5341
chr12	2537577	2537683	107	4	0.321252124160021	0.664760074873041	-0.343508	-13.529
chr14	8869116	8869246	131	4	0.901535239416219	0.577860784758937	0.323674454657283	13.5281253039068
chr2	46550135	46550348	214	4	0.524950039886621	0.806274318604783	-0.281324	-13.5259
chr8	35310886	35310942	57	4	0.607040607497808	0.22527244553969	0.381768161958118	13.5068190663597
chr1	34115634	34115787	154	4	0.293269228030193	0.617417701694402	-0.324148	-13.504
chr3	32142647	32142773	127	4	0.651382550636879	0.892715204904442	-0.241333	-13.4963
chr1	21226719	21226774	56	5	0.595343892035946	0.880578615902365	-0.285235	-13.4879
chr23	7849860	7849937	78	4	0.865866221917837	0.591843846010784	0.274022375907053	13.4855533390177
chr10	30206552	30206722	171	4	0.768978447715242	0.396067308956407	0.372911138758835	13.4849540904829
chr8	18812966	18813044	79	4	0.624147624113049	0.267177772115207	0.356969851997842	13.4809936150287
ctg67	3443	3538	96	4	0.322808086621334	0.693332989273467	-0.370525	-13.4785
chr1	68258860	68259058	199	4	0.177767608565454	0.499637126283779	-0.32187	-13.4732
chr11	29419519	29419687	169	4	0.816539493181488	0.585557520459988	0.230981972721501	13.4673074789519
chr8	33160182	33160284	103	5	0.483137071251485	0.222498135462513	0.260638935788972	13.4490543874728
chr12	11472636	11472711	76	4	0.420088278044536	0.779042852980098	-0.358955	-13.4416
chr8	8885803	8885862	60	4	0.372926999651221	0.706312535408311	-0.333386	-13.4378
chr2	44072177	44072374	198	4	0.814919303225563	0.555290476642882	0.259628826582681	13.435466877527
chr13	21957224	21957337	114	5	0.540454823955962	0.247764981294642	0.29268984266132	13.4349604727848
chr8	4327148	4327354	207	4	0.747948290774072	0.439667406416592	0.30828088435748	13.4256230284229
chr6	75842	75912	71	4	0.47524812861199	0.793513824732592	-0.318266	-13.4135
chr9	32891063	32891235	173	4	0.663613806221899	0.308913564839869	0.35470024138203	13.3886133756162
chr5	6805992	6806273	282	4	0.358998554591725	0.665227475617612	-0.306229	-13.3869
chr13	6885856	6886025	170	4	0.150284742621143	0.463479820679822	-0.313195	-13.3847
chr20	6490084	6490329	246	4	0.634956302494882	0.33374243061948	0.301213871875402	13.3736399856458
chr12	8897052	8897196	145	4	0.7442629320825	0.332059572141026	0.412203359941475	13.3573221663484
chr10	31116485	31116709	225	4	0.497968255278981	0.78640715508621	-0.288439	-13.3541
chr24	6293521	6293594	74	4	0.800015595008056	0.456469498471823	0.343546096536233	13.3497340251414
chr8	18409304	18409544	241	4	0.641775927666195	0.309744227842005	0.33203169982419	13.347744113916
chr12	3414730	3414931	202	4	0.874751077863181	0.574888692971233	0.299862384891948	13.3471341307752
chr5	40810516	40810658	143	4	0.591556478101545	0.903704073184572	-0.312148	-13.3465
chr8	15264804	15264957	154	4	0.647560342431468	0.40881487831809	0.238745464113378	13.3407884222359
chr26	5609884	5609995	112	4	0.356210717967587	0.0952597268143842	0.260950991153203	13.3389365914294
chr10	8597490	8597544	55	4	0.565184271024379	0.266397207410829	0.29878706361355	13.3377853796578
chr20	5409021	5409154	134	4	0.807797061737266	0.528589361151542	0.279207700585724	13.3074414762533
chr1	49644010	49644417	408	4	0.333146814772476	0.637701357414231	-0.304555	-13.3073
chr12	12245590	12245733	144	4	0.54697562262001	0.238609587576557	0.308366035043453	13.3051435773146
chr18	5089105	5089180	76	5	0.2624584921821	0.519929002203223	-0.257471	-13.2992
chr8	28212424	28212652	229	4	0.794659773792001	0.526592911995894	0.268066861796107	13.2975636734992
chr13	32455100	32455286	187	4	0.4279582345015	0.683154823720094	-0.255197	-13.2969
chr16	15020479	15020578	100	4	0.790669752865175	0.46975444886158	0.320915304003595	13.2918708400503
chr2	53939483	53939539	57	5	0.742258931493021	0.488220096905072	0.254038834587948	13.2869831991262
chr26	1351489	1351674	186	4	0.737496470767029	0.392847373498439	0.34464909726859	13.2697736240919
chr6	32430205	32430404	200	4	0.242615981789338	0.545346823651874	-0.302731	-13.2686
ctg1909	53579	53682	104	4	0.541502758153064	0.799121937418382	-0.257619	-13.257
chr25	8130713	8130793	81	4	0.539763321757558	0.241642434632297	0.298120887125261	13.2558030946658
chr2	5124173	5124467	295	4	0.53300146138128	0.796210543609912	-0.263209	-13.255
chr1	32927861	32927978	118	4	0.529623513207107	0.842522784055734	-0.312899	-13.253
chr16	21153455	21153535	81	4	0.125372858958973	0.610438131660617	-0.485065	-13.245
chr12	343575	343631	57	4	0.730978972512022	0.383819139549425	0.347159832962597	13.2372729021267
chr8	25632232	25632356	125	4	0.0585816397246714	0.341617528029457	-0.283036	-13.2345
chr9	4417380	4417436	57	4	0.834648612601831	0.533707698067881	0.30094091453395	13.2255022732887
chr20	3523039	3523270	232	4	0.713838433772241	0.405739740333122	0.308098693439119	13.2202401607711
chr3	9366273	9366450	178	4	0.31393623197553	0.60724546336801	-0.293309	-13.2067
chr3	32135054	32135207	154	4	0.542434832394843	0.225057987168618	0.317376845226224	13.2047609330392
chr17	3620475	3620568	94	4	0.805655469012991	0.474976436491053	0.330679032521938	13.2017787936763
chr11	33794661	33794722	62	4	0.915126649606319	0.552047011335244	0.363079638271076	13.1916676137987
chr2	45935378	45935528	151	4	0.674979104032868	0.957221339105259	-0.282242	-13.1755
chr8	31016301	31016482	182	4	0.0608951546283386	0.297863473828789	-0.236968	-13.1666
chr32	1865147	1865208	62	4	0.713113747681496	0.333138688361045	0.379975059320451	13.1625968424725
chr12	26979693	26979784	92	4	0.597331848593033	0.917644368111275	-0.320313	-13.1569
chr27	8171587	8171792	206	4	0.603105200820895	0.927798427212243	-0.324693	-13.1552
chr14	20229826	20229989	164	4	0.0875294059088121	0.346475079919974	-0.258946	-13.1528
chr12	18559092	18559260	169	4	0.543561375696908	0.905958381678625	-0.362397	-13.1518
chr16	21675577	21675670	94	4	0.492390716422055	0.812810007103505	-0.320419	-13.1509
chr5	16174364	16174423	60	4	0.75670418348655	0.443332357216583	0.313371826269967	13.1412382919067
chr10	6085972	6086031	60	5	0.450865401791391	0.725503045408476	-0.274638	-13.1329
ctg811	189665	189838	174	4	0.839651143461331	0.45706444342731	0.382586700034021	13.1238808683928
chr11	17511703	17511826	124	4	0.59411960613683	0.217826958123656	0.376292648013174	13.1066822579904
chr15	21617188	21617287	100	4	0.473677640673599	0.103640450270734	0.370037190402865	13.1039878332813
chr23	2795831	2796073	243	4	0.594906235135198	0.294674085094084	0.300232150041115	13.094855294489
chr13	23884099	23884213	115	4	0.484950605670156	0.81850020669515	-0.33355	-13.0868
chr4	37290014	37290080	67	4	0.90519204873767	0.637848244861629	0.267343803876041	13.0868150617216
chr28	6418661	6418733	73	4	0.836673295864225	0.534432764619473	0.302240531244752	13.0809117428707
chr5	16009162	16009249	88	4	0.506334398204093	0.784717407020184	-0.278383	-13.0757
chr7	31651301	31651366	66	4	0.606053162538628	0.300697214307552	0.305355948231077	13.0649523600448
chr16	18245018	18245265	248	4	0.418107730854415	0.0479971898798133	0.370110540974602	13.0647362655615
chr1	28726656	28726718	63	4	0.473995138079216	0.798856812192578	-0.324862	-13.0569
chr6	35892317	35892374	58	4	0.220414739448521	0.521670224143699	-0.301255	-13.0458
ctg1909	75829	75933	105	4	0.48343600760631	0.146334866115034	0.337101141491277	13.0387981357186
chr8	17048936	17049063	128	4	0.0804376910134636	0.407561704337013	-0.327124	-13.0311
chr4	1526116	1526322	207	4	0.474986277934789	0.78437106815078	-0.309385	-13.0252
chr3	55356157	55356215	59	4	0.888707840495328	0.544712015462838	0.34399582503249	13.0132910686687
chr27	5707795	5707862	68	5	0.87383253641037	0.612885439826909	0.260947096583461	13.0088545481981
chr1	5990265	5990384	120	4	0.384269731760057	0.712217535244453	-0.327948	-13.0088
chr1	54043411	54043638	228	4	0.237479072569009	0.637782942437838	-0.400304	-12.9942
chr36	2560225	2560303	79	4	0.840981439012575	0.563825111352132	0.277156327660443	12.9901346003703
chr3	48609992	48610063	72	4	0.383974062602112	0.607188399535032	-0.223214	-12.9895
chr23	2121566	2121639	74	4	0.855555508809003	0.494380946625595	0.361174562183408	12.9871093130671
chr7	24639398	24639458	61	4	0.759462079893368	0.44930014141838	0.310161938474989	12.9868181600521
chr9	31666720	31666832	113	4	0.45019988614355	0.760586026088318	-0.310386	-12.9859
chr27	13852565	13852649	85	4	0.721066960805476	0.402780216311281	0.318286744494194	12.9827967037068
chr12	16768042	16768439	398	4	0.894124493896303	0.517759374000644	0.376365119895659	12.9800265198686
chr18	4736053	4736128	76	4	0.754962764020447	0.481812665882082	0.273150098138365	12.9761485366784
chr1	67815202	67815415	214	4	0.823235832966702	0.504300625968029	0.318935206998672	12.9626826444081
chr7	26137443	26137533	91	4	0.574685647164672	0.834322047423537	-0.259636	-12.9591
chr2	58707935	58708093	159	4	0.6561389575131	0.918492027123164	-0.262353	-12.9542
ctg67	39880	40012	133	4	0.743791357807693	0.416091323723274	0.327700034084419	12.9459120522853
chr21	7570821	7571021	201	4	0.396019071936719	0.752431234477552	-0.356412	-12.9421
chr2	58922490	58922617	128	4	0.428853	0.0667229548624323	0.362130221005567	12.9367473684193
chr12	21496525	21496624	100	4	0.761748902178195	0.392811384484662	0.368937517693534	12.9313494052218
chr6	33995552	33995729	178	4	0.757324910430518	0.435518411096874	0.321806499333644	12.930965061455
chr23	4955708	4955765	58	5	0.85869051784939	0.585664005009395	0.273026512839996	12.9275553856214
chr10	18508590	18508648	59	5	0.805870757114016	0.521252801062494	0.284617956051522	12.9066525917548
chr13	21874543	21874708	166	4	0.266884471726796	0.601705602715641	-0.334821	-12.9041
chr12	16477716	16477776	61	4	0.860559418449784	0.559126468270108	0.301432950179676	12.8919858096909
chr16	23883992	23884199	208	4	0.450244774119611	0.762086303614907	-0.311842	-12.8845
chr13	3783514	3783735	222	4	0.811755507136331	0.484810751212505	0.326944755923825	12.8836528863226
chr3	27048841	27048945	105	4	0.530740072826691	0.157239040289789	0.373501032536903	12.8824923993455
chr23	3291143	3291288	146	4	0.562995488884336	0.213733433474708	0.349262055409629	12.8799953593051
chr11	7227812	7227866	55	5	0.814666508292065	0.517926598856045	0.296739909436019	12.8723017643188
chr1	69521285	69521405	121	4	0.168593387317801	0.474400689246505	-0.305807	-12.8642
ctg848	122355	122569	215	4	0.647998543120493	0.338938523514709	0.309060019605784	12.8641331137842
chr5	17387318	17387376	59	5	0.677656843144175	0.36545257458249	0.312204268561686	12.861145225038
chr1	49004917	49004994	78	4	0.817533749321182	0.486124871948264	0.331408877372918	12.8603757060795
chr11	26690944	26691085	142	4	0.0374423511625654	0.329392028046341	-0.29195	-12.8466
chr13	30058538	30058589	52	4	0.103556328227162	0.447085580990629	-0.343529	-12.8454
ctg1661	10222	10435	214	4	0.435790003623806	0.162198986392301	0.273591017231506	12.8397144577146
chr4	14301289	14301386	98	4	0.434187987953781	0.712098313696775	-0.27791	-12.8325
chr12	22412499	22412573	75	4	0.596539982019329	0.841741914217758	-0.245202	-12.8294
chr12	27189381	27189490	110	4	0.263183990604392	0.523792776942206	-0.260609	-12.829
chr11	16718263	16718466	204	4	0.700331191582762	0.436983392574893	0.263347799007869	12.8168356167181
chr7	21845163	21845381	219	4	0.447636652278981	0.695944082720385	-0.248307	-12.8125
chr2	10113013	10113088	76	4	0.957922228411111	0.714586449614546	0.243335778796565	12.8052418330782
chr5	5860117	5860348	232	4	0.513428688268428	0.803603393798195	-0.290175	-12.7986
chr12	28943795	28943955	161	4	0.471855127212134	0.833399305969781	-0.361544	-12.7967
chr32	4608358	4608427	70	4	0.209881515872069	0.503266741912384	-0.293385	-12.7858
chr8	38586502	38586657	156	4	0.580303533218634	0.329144721521724	0.251158811696911	12.7842633771818
ctg811	738	854	117	4	0.954575089314128	0.669011557560671	0.285563531753456	12.7759744954827
chr22	7477462	7477513	52	4	0.526997558192886	0.809032866701883	-0.282035	-12.754
chr27	11759120	11759228	109	4	0.50496315456108	0.853816843007489	-0.348854	-12.7454
chr2	60718853	60718953	101	4	0.727191793649018	0.42004799113949	0.307143802509528	12.7391102748026
chr11	3385386	3385450	65	4	0.23708454220695	0.57135354486019	-0.334269	-12.7179
chr12	21493512	21493696	185	4	0.710916343410449	0.377194614981991	0.333721728428458	12.7040976817381
chr16	22504506	22504689	184	4	0.513478786076101	0.855963292539991	-0.342485	-12.678
chr11	3741117	3741285	169	4	0.624578622999215	0.305736064846362	0.318842558152854	12.676586313736
chr13	23320040	23320137	98	4	0.587876794416808	0.265592215356037	0.322284579060772	12.6616084775361
chr22	5612702	5612934	233	4	0.750037137891319	0.413614147600711	0.336422990290608	12.6361972698938
ctg1372	145090	145164	75	4	0.340508255141835	0.608642990031366	-0.268135	-12.6248
chr9	34385887	34386111	225	4	0.574937159686389	0.140797710925961	0.434139448760428	12.6141252433617
chr1	56699369	56699576	208	4	0.535093528114272	0.159073214515886	0.376020313598386	12.606468794359
chr11	28199169	28199300	132	4	0.470000992114868	0.177559773583199	0.292441218531669	12.5994137417733
chr26	9087737	9087867	131	4	0.895987360988119	0.655310001681151	0.240677359306968	12.5974653078575
chr13	2234052	2234265	214	4	0.708772613593134	0.422899317621599	0.285873295971534	12.5910921458135
chr11	2197105	2197197	93	4	0.238266580419258	0.535047462114824	-0.296781	-12.5902
chr11	33893362	33893445	84	4	0.639325259849549	0.309760220974986	0.329565038874564	12.5772948771721
chr1	26350285	26350356	72	4	0.712737983503537	0.381129169679632	0.331608813823904	12.5756699004192
chr12	6845970	6846045	76	5	0.681256864493857	0.937785976643615	-0.256529	-12.5738
chr13	13966558	13967199	642	4	0.0784118894106504	0.337471215787477	-0.259059	-12.5736
chr11	2145418	2145481	64	4	0.089051807629429	0.383711506728708	-0.29466	-12.5636
chr8	13480685	13480810	126	4	0.355005999021409	0.641097594604894	-0.286092	-12.5593
chr1	20358292	20358367	76	4	0.368884217111745	0.713061916811677	-0.344178	-12.5504
chr1	21375029	21375183	155	4	0.873491971055164	0.602129178318227	0.271362792736937	12.5385862303443
chr15	26967834	26967954	121	4	0.235641817523166	0.62120748368601	-0.385566	-12.5345
chr8	7717424	7717632	209	4	0.198140446650258	0.615773337495647	-0.417633	-12.5324
chr5	40717165	40717336	172	4	0.308496291249416	0.639091534414015	-0.330595	-12.5264
chr7	27008339	27008436	98	4	0.722492339941908	0.407778174665405	0.314714165276503	12.5235252312651
chr8	23729209	23729442	234	4	0.453833595220046	0.821127164825671	-0.367294	-12.5205
chr5	3543133	3543265	133	4	0.503855613767586	0.169866042764687	0.333989571002899	12.5033530721348
chr3	7804646	7804706	61	4	0.690202476894973	0.411533688308644	0.278668788586329	12.4968125869709
chr2	62448531	62448604	74	4	0.583986771825081	0.245321864280601	0.33866490754448	12.4880218803434
chr13	15764620	15764708	89	4	0.480341318752655	0.757644663524753	-0.277303	-12.4745
chr6	30641921	30642160	240	4	0.518652390180451	0.169986107820448	0.348666282360003	12.4729863872197
ctg1084	22456	22658	203	4	0.569788044202719	0.231849334020853	0.337938710181866	12.4515874282793
chr11	9424095	9424165	71	4	0.510570162074544	0.803862253733818	-0.293292	-12.4476
chr12	29060999	29061845	847	4	0.757229877676221	0.447817311896116	0.309412565780105	12.4457517098168
chr1	53303699	53303934	236	5	0.780978540462932	0.477277975450318	0.303700565012614	12.4404414628237
chr28	1759734	1759797	64	4	0.406316640764346	0.126174513547216	0.28014212721713	12.4341152304719
chr13	19153968	19154053	86	4	0.103240886631915	0.4223377094556	-0.319097	-12.4335
ctg493	1228	1289	62	4	0.41870094745515	0.126870048512431	0.291830898942719	12.4318402418515
chr16	9451906	9451972	67	4	0.681534202871936	0.373880480642803	0.307653722229133	12.4307674187051
chr1	53992474	53992555	82	4	0.637664525714211	0.378743377813361	0.25892114790085	12.4296219855987
chr7	8805255	8805444	190	4	0.59347260840154	0.872048728511756	-0.278576	-12.4269
chr4	42654990	42655045	56	4	0.732328434077523	0.445134498965981	0.287193935111542	12.4191408434079
chr16	22412098	22412243	146	4	0.820978917932595	0.480398967580902	0.340579950351693	12.4181533776295
chr1	69272796	69272988	193	4	0.764554479470469	0.472229504143383	0.292324975327086	12.4176015731572
chr22	20804828	20804922	95	5	0.239436863564633	0.546763887632056	-0.307327	-12.4168
chr3	27592726	27593111	386	4	0.575305706505147	0.241504542011181	0.333801164493966	12.4153657223381
chr3	49995612	49995782	171	4	0.514623790654078	0.774361136564541	-0.259737	-12.4141
chr23	12207636	12207686	51	4	0.27020444620554	0.594014195269158	-0.32381	-12.4033
chr11	31950036	31950159	124	4	0.142296557119302	0.427917473272564	-0.285621	-12.3956
chr4	17359280	17359430	151	4	0.219339933885518	0.529024483568867	-0.309685	-12.3916
ctg966	76397	76470	74	4	0.844958795422098	0.509316981234692	0.335641814187406	12.3882006664525
chr10	4120197	4120369	173	4	0.305084669626992	0.709611603841442	-0.404527	-12.3872
ctg21	10318	10380	63	4	0.627179097348703	0.309406428069241	0.317772669279462	12.374794500519
chr1	53145977	53146436	460	6	0.632449634565459	0.524985864091827	0.107463770473632	12.3545009786535
chr17	3858209	3858457	249	4	0.860196025305943	0.572849277972871	0.287346747333072	12.3498142713893
chr1	30012781	30012835	55	4	0.509188534364784	0.7590130008338	-0.249824	-12.342
chr11	3800414	3800465	52	4	0.442093593497342	0.732065006629213	-0.289971	-12.3246
chr6	21870232	21870353	122	4	0.742588984350632	0.456546668112742	0.286042316237889	12.3226951316976
ctg77	17758	17965	208	4	0.121757982858079	0.460942502656271	-0.339185	-12.3084
chr16	6357471	6357651	181	4	0.452833410376499	0.723959756454355	-0.271126	-12.3023
chr22	5979910	5980111	202	4	0.0794882320240049	0.489636818157124	-0.410149	-12.3013
chr10	16286085	16286153	69	4	0.596878597218785	0.850983826243166	-0.254105	-12.287
chr22	7898049	7898238	190	4	0.500362786237919	0.764947904776879	-0.264585	-12.286
chr13	23666485	23666607	123	4	0.372977540170563	0.0992102585248835	0.273767281645679	12.2846950822291
chr2	18493998	18494103	106	4	0.873279935547919	0.488891172223533	0.384388763324385	12.2712378433477
chr4	30832550	30832672	123	4	0.702301358953875	0.391780800615785	0.31052055833809	12.2697293491102
chr6	34800747	34800809	63	4	0.639474073625442	0.901051998507452	-0.261578	-12.2653
chr7	6878814	6878924	111	4	0.378616911281444	0.136108386173856	0.242508525107588	12.2623060867601
chr4	47987753	47987828	76	4	0.364605122893484	0.706174291061902	-0.341569	-12.2561
chr2	3432416	3432506	91	4	0.364630424082717	0.694472067966967	-0.329842	-12.2555
ctg2048	32473	32762	290	4	0.548359447568544	0.211970098734875	0.336389348833669	12.246852485244
chr8	2238095	2238188	94	4	0.852740022569762	0.592969985709297	0.259770036860465	12.2415753467524
chr11	4865702	4865837	136	4	0.606329735628265	0.325720961961701	0.280608773666564	12.2290093441566
chr12	21554497	21554648	152	4	0.176108498551864	0.510687391281158	-0.334579	-12.2214
chr7	14106499	14106586	88	4	0.508298189874395	0.225762489557391	0.282535700317005	12.1977450607538
chr1	37997749	37997821	73	4	0.29067967598437	0.622515297542831	-0.331836	-12.1951
chr3	54648605	54648807	203	4	0.478956598908024	0.752061482986736	-0.273105	-12.195
ctg442	237324	237440	117	4	0.802342902364841	0.512712828887396	0.289630073477445	12.1947813680802
chr12	2381942	2382165	224	4	0.383323014598501	0.684212524441744	-0.30089	-12.1879
chr1	63781795	63781978	184	4	0.646028761185022	0.303865640194238	0.342163120990784	12.1824332959369
chr21	9998505	9998638	134	4	0.5300896590207	0.78773248179128	-0.257643	-12.1708
chr12	20856600	20856703	104	4	0.674203324363554	0.372613877812821	0.301589446550734	12.1703682588659
ctg1923	14351	14403	53	5	0.465259486649434	0.755063547789259	-0.289804	-12.1672
chr20	19230722	19230900	179	4	0.590278063618279	0.288637663187903	0.301640400430376	12.1614237060578
chr13	11598677	11598900	224	4	0.232807321638274	0.591797938919146	-0.358991	-12.156
chr16	20030079	20030204	126	4	0.377025911967805	0.700196072532864	-0.32317	-12.1551
chr5	41424789	41424957	169	4	0.429018879116336	0.159174053712881	0.269844825403455	12.1503952119164
chr3	37153407	37153635	229	4	0.380614726822581	0.137106353838044	0.243508372984537	12.1419958734931
chr8	13654754	13654872	119	4	0.0814391575805838	0.38592828130669	-0.304489	-12.1399
chr10	7961518	7961619	102	4	0.854128996527119	0.5382694585064	0.315859538020719	12.1391231118756
chr14	26884366	26884430	65	4	0.204743505835538	0.602985125888933	-0.398242	-12.1384
chr3	6084010	6084250	241	4	0.455087806392174	0.162763295502857	0.292324510889317	12.1361885672426
chr25	11258561	11258629	69	4	0.478805152112946	0.836770323233251	-0.357965	-12.1224
chr6	26095082	26095246	165	4	0.679330627555466	0.376656577555371	0.302674050000095	12.1207345264084
chr5	10297409	10297484	76	4	0.40426085631082	0.749402868650946	-0.345142	-12.1112
chr20	6660228	6660429	202	4	0.470170832327078	0.212350234594613	0.257820597732465	12.1046494614806
chr7	37257733	37257793	61	4	0.431500129547222	0.737317702350755	-0.305818	-12.0995
chr3	46073271	46073362	92	4	0.626938220168004	0.35921680671705	0.267721413450954	12.0915907156047
chr11	919159	919262	104	4	0.286847149904572	0.596432856798662	-0.309586	-12.0846
chr5	43009627	43009687	61	4	0.636525666980358	0.340480948716521	0.296044718263837	12.0738722280343
chr7	31596774	31596876	103	4	0.79701225737314	0.519637836246582	0.277374421126558	12.073398131311
chr12	2939614	2939781	168	4	0.658014972841371	0.941838071910233	-0.283823	-12.0706
chr10	19778520	19778596	77	4	0.878197150667792	0.547190820136759	0.331006330531033	12.0667207401841
chr5	30958098	30958230	133	4	0.620905384476318	0.90583008372368	-0.284925	-12.066
chr5	3240268	3240406	139	4	0.378412352429716	0.108447723955082	0.269964628474634	12.0388528511734
chr8	23998773	23998938	166	4	0.668506173866092	0.353692495900619	0.314813677965474	12.0352340536803
chr1	3316284	3316344	61	4	0.81656056061492	0.578854064494893	0.237706496120027	12.0335100471442
chr6	11121906	11122045	140	4	0.315981826307095	0.593102253631808	-0.27712	-12.0328
chr22	5481576	5481724	149	4	0.638990156548308	0.318819837514287	0.320170319034021	12.029688299716
ctg799	96740	96863	124	4	0.794465954190431	0.372203042346552	0.422262911843878	12.0180596273491
chr3	17469341	17469418	78	4	0.167864221765681	0.523480836848808	-0.355617	-12.01
chr3	29276447	29276530	84	4	0.733973751561284	0.414116390409847	0.319857361151438	12.000236892993
chr11	2536442	2536497	56	4	0.689868342749368	0.412194181078697	0.277674161670671	11.9951888206519
chr22	16439775	16439882	108	4	0.571956213387144	0.277919536107121	0.294036677280023	11.9916452145111
chr13	16844395	16844477	83	4	0.328457484692322	0.634683306247921	-0.306226	-11.9804
chr19	2350506	2350557	52	4	0.363507066564045	0.690582244737598	-0.327075	-11.9652
ctg87	77838	77914	77	4	0.772704250352476	0.467952844834661	0.304751405517815	11.9648437651203
chr7	24990861	24990949	89	4	0.438831372412265	0.75201834919259	-0.313187	-11.9593
chr3	20245228	20245402	175	4	0.324081213442583	0.595129053954809	-0.271048	-11.9525
chr5	17746800	17746861	62	4	0.688967871313183	0.369395883986501	0.319571987326681	11.9508914517937
chr9	26358018	26358074	57	4	0.276633629996376	0.572877344499082	-0.296244	-11.9477
chr8	28434648	28434852	205	4	0.789995635632188	0.472983750172213	0.317011885459976	11.9410694625366
chr22	412925	413068	144	4	0.59208598977253	0.892512684718572	-0.300427	-11.9372
chr22	11524522	11524599	78	4	0.185918867562547	0.482987263602779	-0.297068	-11.9141
chr5	36075452	36075623	172	4	0.596746993570039	0.30854480295124	0.288202190618799	11.9053646018363
chr1	31890367	31890556	190	4	0.11728541546989	0.382729086009282	-0.265444	-11.899
chr12	24676946	24677120	175	4	0.884765827549973	0.49834908340014	0.386416744149832	11.8984547963658
chr23	1646805	1646874	70	4	0.585233850607064	0.936037969151717	-0.350804	-11.8937
chr5	7789180	7789303	124	4	0.611465065959499	0.313042093735177	0.298422972224322	11.8931624768881
ctg493	18846	19045	200	4	0.540782368334042	0.816723499442973	-0.275941	-11.8932
chr9	5198911	5199087	177	4	0.576604186768565	0.297679834330637	0.278924352437928	11.8910753138795
chr13	2351878	2352002	125	4	0.39964657817452	0.0695157312868308	0.33013084688769	11.8907
chr12	6645527	6645699	173	4	0.92439492946111	0.603383098477298	0.321011830983812	11.8776731997288
chr10	16255242	16255297	56	4	0.813698485163067	0.535069257047907	0.27862922811516	11.8771170545906
chr8	8701675	8701845	171	4	0.599244290840126	0.258048302162278	0.341195988677848	11.8744034897437
chr2	56586473	56586721	249	4	0.625453528480542	0.298240664424342	0.3272128640562	11.8712361287283
chr12	1490952	1491093	142	4	0.378969137308727	0.74007661949698	-0.361107	-11.8707
chr20	6820680	6820811	132	4	0.382588441087326	0.125796752179398	0.256791688907928	11.8628561404685
chr28	2787935	2788100	166	4	0.43131751692055	0.817434831300101	-0.386117	-11.8621
chr2	28589906	28589990	85	4	0.488551904799817	0.146956547750021	0.341595357049796	11.8410732929212
chr1	54099819	54099998	180	4	0.467777828971322	0.740883493566898	-0.273106	-11.8346
chr22	2851121	2851345	225	4	0.575886062317775	0.884250749265365	-0.308365	-11.8345
chr23	1234881	1234989	109	4	0.5333693760162	0.855732236926565	-0.322363	-11.8314
chr1	21337102	21337321	220	4	0.544248552181056	0.811339717186801	-0.267091	-11.8284
ctg1611	193410	193529	120	4	0.806803481355061	0.474966592574877	0.331836888780183	11.8170022501706
chr5	21141946	21142122	177	4	0.860502260976144	0.553577081771238	0.306925179204906	11.8080654847669
chr1	67861823	67861880	58	4	0.213975239444067	0.521503979796871	-0.307529	-11.792
chr1	54427640	54427810	171	4	0.462330504269707	0.16029934887593	0.302031155393777	11.7815669064983
chr12	14214882	14215129	248	4	0.906269090556364	0.499311287591959	0.406957802964405	11.7789322609687
chr12	26808318	26808398	81	4	0.527279808927163	0.812587261006422	-0.285307	-11.7743
chr29	7762296	7762348	53	4	0.471699635491929	0.830683604093876	-0.358984	-11.773
chr1	61222178	61222241	64	4	0.673361590129367	0.384581428853653	0.288780161275714	11.7691192306636
chr3	25519264	25519392	129	4	0.685160211336333	0.39878741249846	0.286372798837873	11.7682357698428
ctg1614	115801	115865	65	4	0.427847253112497	0.733320869755406	-0.305474	-11.7668
chr7	14295024	14295177	154	4	0.837270453545985	0.579778859598263	0.257491593947721	11.7665096158076
chr1	67806532	67806713	182	4	0.116326736383484	0.5043749592038	-0.388048	-11.7646
chr9	14603305	14603379	75	4	0.472307981465983	0.148387566209302	0.323920415256682	11.7559755324734
ctg1960	572	625	54	5	0.366114309995878	0.73145473893378	-0.36534	-11.7559
chr34	989544	989601	58	4	0.650530929820068	0.360403616187594	0.290127313632475	11.7544951422778
chr11	2299599	2299810	212	4	0.624112673744668	0.319546352415683	0.304566321328985	11.7537600674668
ctg1810	87223	87385	163	4	0.769776168066858	0.497092340510651	0.272683827556207	11.7518900394503
ctg1586	96726	96796	71	4	0.869391629782786	0.575711013255567	0.293680616527219	11.7468559292235
chr6	22976793	22976856	64	4	0.399498850138863	0.656877255314908	-0.257378	-11.7263
chr27	4001035	4001133	99	4	0.441482900293824	0.795584488295775	-0.354102	-11.7167
chr9	19659742	19659814	73	4	0.514936177669661	0.817161967834815	-0.302226	-11.7143
chr23	6964318	6964407	90	4	0.53323586566348	0.193216560647374	0.340019305016106	11.7101924909596
chr27	3963996	3964046	51	4	0.66952755354532	0.398480592211267	0.271046961334053	11.7060441947896
chr5	15666383	15666613	231	4	0.285742191788022	0.671338079581362	-0.385596	-11.7053
chr13	15552884	15552990	107	4	0.196100572485512	0.476533794245009	-0.280433	-11.6973
ctg2649	61481	61535	55	4	0.824516953457421	0.583646973475679	0.240869979981742	11.6954780945338
chr21	5935664	5935798	135	4	0.496990459298538	0.774787867016929	-0.277797	-11.6896
chr8	22518856	22519008	153	4	0.140027814002921	0.42395734346737	-0.28393	-11.6882
chr3	2770474	2770555	82	4	0.213290332544743	0.525780180848561	-0.31249	-11.6842
chr1	37821473	37821718	246	4	0.340645634416452	0.693102370496519	-0.352457	-11.6702
chr4	10881384	10881524	141	4	0.423691791807364	0.719488389698337	-0.295797	-11.6637
chr22	2646691	2646819	129	4	0.509156799522654	0.17352894174623	0.335627857776424	11.6465366304372
chr11	31740994	31741119	126	4	0.460802728643934	0.788186608113312	-0.327384	-11.6017
chr8	4203355	4203451	97	4	0.553918032341665	0.293686183004979	0.260231849336687	11.6015276360938
chr12	6265977	6266134	158	4	0.879438679169838	0.505795476752553	0.373643202417286	11.5934951802753
chr8	8965604	8965729	126	4	0.361150749533907	0.661745307059208	-0.300595	-11.5923
chr14	30640183	30640272	90	4	0.718809250401148	0.444874294515269	0.273934955885879	11.5800170811877
chr8	24204244	24204360	117	4	0.764433527493505	0.476832916806366	0.287600610687139	11.5746422736119
chr4	14654352	14654411	60	4	0.810843265631595	0.548752159552735	0.26209110607886	11.5639366768918
chr27	8732832	8732897	66	4	0.233077808794146	0.594231958553095	-0.361154	-11.5461
chr3	31090163	31090230	68	4	0.341082268835207	0.653862195466406	-0.31278	-11.5254
chr11	5159431	5159633	203	4	0.232865498920244	0.616514860537791	-0.383649	-11.4822
chr16	16106536	16106642	107	4	0.439833177932447	0.748292052281339	-0.308459	-11.4804
chr7	1637162	1637243	82	4	0.260527670379569	0.571648943043745	-0.311121	-11.4733
chr8	32739733	32739824	92	4	0.623568541539274	0.298523741365133	0.325044800174141	11.4670855777447
ctg2081	67170	67355	186	4	0.575331147594619	0.28677468480817	0.28855646278645	11.4614676306171
chr23	7090403	7090571	169	4	0.712731652582595	0.417217438600615	0.29551421398198	11.4510849067678
chr8	35774315	35774375	61	4	0.0605302757643415	0.324293116895233	-0.263763	-11.447
chr24	14739627	14739683	57	4	0.585196977661003	0.871034779047699	-0.285838	-11.4359
ctg2381	104954	105106	153	4	0.915045375990804	0.581704242923928	0.333341133066876	11.4287536682056
chr1	43848767	43848892	126	4	0.271178907013634	0.551793888382112	-0.280615	-11.4265
chr11	32944027	32944201	175	4	0.409947783147264	0.68305032078883	-0.273103	-11.4215
chr14	3896242	3896310	69	4	0.798557005886001	0.521106391660763	0.277450614225238	11.4149554167681
chr8	24323585	24323793	209	4	0.858749589117441	0.437010064998243	0.421739524119198	11.4083375293369
chr23	14359191	14359282	92	4	0.468635685828996	0.760800594615825	-0.292165	-11.3995
ctg331	221419	221485	67	4	0.257350517814878	0.507191976964852	-0.249841	-11.3883
chr5	8343724	8343814	91	4	0.513443028281532	0.763974554578705	-0.250532	-11.3841
chr5	23822263	23822462	200	4	0.564862734266178	0.824314515442773	-0.259452	-11.3794
chr11	6184039	6184163	125	4	0.321612010118234	0.68573151238245	-0.36412	-11.3717
chr23	14207821	14207894	74	4	0.579438782698816	0.303385032512403	0.276053750186413	11.3639626845782
chr7	9099047	9099217	171	4	0.344710656684323	0.63522988184885	-0.290519	-11.3603
chr8	37828797	37828890	94	4	0.426611106573685	0.166369535694404	0.260241570879281	11.3579011227971
chr1	32512422	32512472	51	4	0.827683283630825	0.574362731992812	0.253320551638013	11.3578883859869
chr11	21897431	21897524	94	4	0.370576167857471	0.720620772519065	-0.350045	-11.3552
chr26	14914719	14914771	53	4	0.703099395098624	0.379892277761368	0.323207117337256	11.340102266142
chr13	23324298	23324358	61	4	0.696056511713672	0.339770537893814	0.356285973819858	11.3341283410535
chr20	4231384	4231517	134	4	0.875487636393653	0.602954486476362	0.272533149917291	11.3295301381155
chr26	3487977	3488028	52	4	0.215351373580552	0.46754629180611	-0.252195	-11.3264
chr7	34387580	34387789	210	4	0.745186944297281	0.475681380324278	0.269505563973003	11.2957137378196
chr16	16105776	16105874	99	4	0.768988598881483	0.448379617356171	0.320608981525312	11.2723941401285
chr12	7515492	7515646	155	4	0.499748367821982	0.818878660266475	-0.31913	-11.268
chr14	30885038	30885109	72	4	0.92405870397048	0.623466917847829	0.300591786122651	11.2667864119618
chr14	643877	643978	102	4	0.16557245215756	0.443999669515653	-0.278427	-11.2471
chr27	4671839	4672068	230	4	0.560214751850213	0.938599879960827	-0.378385	-11.234
chr1	63843822	63843878	57	4	0.35613517542202	0.660055861661672	-0.303921	-11.2226
chr11	19287892	19287951	60	4	0.859778524863118	0.530951669232904	0.328826855630214	11.2047240569517
chr3	39852547	39852755	209	4	0.578412036269184	0.307276048211195	0.271135988057989	11.199762776259
chr1	54434717	54434966	250	4	0.803357882659174	0.478871124503213	0.324486758155961	11.198176732443
chr22	21217581	21217786	206	4	0.570977619651375	0.835185506721506	-0.264208	-11.1917
chr23	4981675	4981860	186	4	0.915964056408009	0.657148014421503	0.258816041986507	11.1911747898492
ctg1981	69046	69122	77	4	0.429781490759919	0.72730850929069	-0.297527	-11.1844
chr8	8025433	8025566	134	4	0.649327034638795	0.344028781560619	0.305298253078176	11.180250663516
ctg184	63744	63886	143	4	0.559124652142921	0.812647335016249	-0.253523	-11.1673
chr2	1635071	1635163	93	4	0.127915508772674	0.489551191003258	-0.361636	-11.1636
chr15	1820637	1820800	164	4	0.344603509532089	0.0459529150733021	0.298650594458787	11.1472545528971
ctg799	92774	92969	196	4	0.792206045093273	0.516494752365531	0.275711292727742	11.1430942248311
chr17	16539368	16539494	127	4	0.369232124126032	0.638212091870947	-0.26898	-11.1199
chr11	11334259	11334509	251	4	0.436298112815304	0.79971800015638	-0.36342	-11.0839
ctg645	37030	37146	117	4	0.131938106509766	0.41161291490625	-0.279675	-11.036
chr15	24454709	24454763	55	4	0.605293808663411	0.273938743772023	0.331355064891388	11.0359461823113
chr2	7749199	7749294	96	4	0.584071093950706	0.89924884015832	-0.315178	-11.0327
chr15	26628440	26628609	170	4	0.732565077689468	0.41019513320289	0.322369944486577	11.0275243281038
chr2	1859771	1859850	80	4	0.448883141020954	0.81066223563591	-0.361779	-11.0215
chr12	21720039	21720119	81	4	0.350263809821741	0.626994609427136	-0.276731	-11.0195
chr15	3004755	3004848	94	4	0.753035152974089	0.474051944234576	0.278983208739513	11.0174255959649
chr2	14972818	14972992	175	4	0.232343191679418	0.572347873131978	-0.340005	-11.0134
chr2	62105353	62105412	60	4	0.710773956540468	0.37220131081262	0.338572645727848	11.0106581383161
ctg525	97151	97222	72	4	0.566680786018902	0.181725528284793	0.384955257734109	11.0054748302583
chr3	30787023	30787209	187	4	0.399598587631646	0.740319038847784	-0.34072	-10.9972
chr10	19040038	19040105	68	4	0.470045472551743	0.792045564751145	-0.322	-10.9848
chr5	6063990	6064139	150	4	0.121897657287923	0.444925019776885	-0.323027	-10.9685
chr1	33838108	33838219	112	4	0.465936444530483	0.751430789691054	-0.285494	-10.9586
ctg657	3466	3603	138	4	0.579292977344339	0.297426861100414	0.281866116243925	10.9519879536756
chr12	14201232	14201324	93	4	0.849407996879951	0.492274953959011	0.35713304292094	10.9219900592466
chr14	31148677	31148817	141	4	0.520557463014426	0.8201464831226	-0.299589	-10.9182
chr17	12469946	12470022	77	4	0.390530466556183	0.0825544141907434	0.307976052365439	10.8860992554806
chr2	33917335	33917461	127	4	0.821130885379904	0.520876080928308	0.300254804451596	10.8754801553855
chr8	5217033	5217118	86	4	0.253520424485652	0.573209694032206	-0.319689	-10.8719
chr6	517367	517518	152	4	0.667459412083313	0.356558540577023	0.31090087150629	10.8704969901012
chr19	12254660	12254724	65	4	0.612716933821872	0.348269226619155	0.264447707202717	10.8584537733449
chr13	23266543	23266679	137	4	0.58118254524937	0.301419894484277	0.279762650765093	10.7761639183841
chr4	45297662	45297736	75	4	0.699211972738618	0.414749550612535	0.284462422126082	10.7678378668035
chr5	9554428	9554519	92	4	0.525443872641096	0.794004337037954	-0.26856	-10.7638
chr3	57128860	57128915	56	4	0.394048338289448	0.675347509748721	-0.281299	-10.7365
chr15	6806524	6806580	57	4	0.378925332657857	0.677805766798749	-0.29888	-10.7309
chr10	17787568	17787689	122	4	0.566990322853028	0.222597496081736	0.344392826771292	10.728982624745
chr8	3221667	3222164	498	12	0.671488122362899	0.494915342258175	0.176572780104724	10.7278042377753
chr3	15297572	15297705	134	4	0.5861367753126	0.908658099272177	-0.322521	-10.7061
chr13	26936678	26936732	55	4	0.77375880363295	0.439123712646956	0.334635090985995	10.7048012238916
chr6	35678548	35678647	100	4	0.598251980137308	0.298992977900875	0.299259002236432	10.6918169548014
chr2	35700463	35700534	72	4	0.60124757040413	0.136165549105144	0.465082021298985	10.6903030761151
chr3	55308241	55308416	176	4	0.550433603023883	0.202060444518319	0.348373158505563	10.6806713549594
chr15	10463721	10463822	102	4	0.697617847234387	0.433616384102853	0.264001463131534	10.6547417825593
chr12	18812753	18812823	71	4	0.842509446204716	0.470976711271087	0.371532734933628	10.6445496360732
chr4	15958515	15958602	88	4	0.774393379224002	0.48477783362848	0.289615545595522	10.6235156508578
chr8	17863375	17863543	169	4	0.805537133102364	0.463416862796716	0.342120270305648	10.5907471237825
chr5	337192	337313	122	4	0.271714708508966	0.646540288310008	-0.374826	-10.5724
chr12	8465936	8466010	75	4	0.728530802725225	0.394856493395985	0.33367430932924	10.5601095234515
chr19	10361487	10361554	68	4	0.87185558875076	0.540335600291634	0.331519988459127	10.5476692796382
chr12	7393945	7394156	212	4	0.564334990787504	0.148854336327237	0.415480654460267	10.5358538434253
chr13	7914898	7915034	137	4	0.304286381473996	0.582610752306808	-0.278324	-10.5266
chr5	17603048	17603128	81	4	0.53850672101743	0.151825642448012	0.386681078569418	10.4995909466837
chr10	588692	588743	52	4	0.759080261633083	0.436099043596009	0.322981218037074	10.4982924710194
chr9	33116685	33116749	65	4	0.49503788958378	0.799906068568952	-0.304868	-10.4758
chr23	3300865	3300916	52	4	0.617602191035787	0.286824787928785	0.330777403107001	10.4695457377971
chr5	19541048	19541208	161	4	0.611514526509387	0.272547385138832	0.338967141370555	10.461340160717
chr8	3312596	3312749	154	4	0.186786362818791	0.60075548013042	-0.413969	-10.4376
chr5	41580558	41580614	57	4	0.694916933746227	0.344892561325014	0.350024372421214	10.3258838150025
chr5	10476562	10476705	144	4	0.369823297353905	0.736672541287526	-0.366849	-10.3082
chr31	7022951	7023049	99	4	0.799013233385574	0.482460141692878	0.316553091692696	10.3050380836244
chr22	20966868	20967000	133	4	0.296272134866931	0.614559839387602	-0.318288	-10.2602
chr23	9209499	9209549	51	4	0.635178905635183	0.289894587545102	0.34528431809008	10.2244885354832
chr1	68383644	68383786	143	4	0.652940010534051	0.332082529170795	0.320857481363256	10.136209565313
chr2	10031940	10032117	178	4	0.821949656637056	0.442973222555011	0.378976434082045	10.0911105251046
chr24	15594376	15594590	215	4	0.319162942041178	0.66581355708288	-0.346651	-9.92808
chr18	13155902	13156643	742	4	0.468303508264704	0.583890490801385	-0.115587	-9.87649
chr12	21502700	21503431	732	8	0.691419395174193	0.585454061909097	0.105965333265096	9.87138986129453
chr1	33671703	33672011	309	4	0.811045236757192	0.550235891035896	0.260809345721295	9.86113917329921
chr21	8485102	8485242	141	4	0.371608346639065	0.73338340765962	-0.361775	-9.80605
chr2	24283772	24284462	691	5	0.736407225990328	0.56770361153062	0.168703614459708	9.63073283310464
chr3	18354766	18355671	906	4	0.336647398269948	0.452708265235091	-0.116061	-9.5524
chr22	15578775	15578858	84	4	0.427963074012201	0.787000512855688	-0.359037	-9.42254
chr2	45295800	45296129	330	8	0.6149656325377	0.766190320539492	-0.151225	-9.41833
chr10	4042186	4042269	84	4	0.356089064527244	0.762528113968212	-0.406439	-9.38453
chr6	32730206	32730326	121	4	0.675766383332104	0.31383918197495	0.361927201357154	9.23786593140834
ctg2649	132442	132958	517	4	0.698688438637155	0.799905010129272	-0.101217	-7.66387
chr5	7915688	7916031	344	4	0.542684665583624	0.485148455394582	0.0575362101890421	7.17836449738937
chr12	11899789	11900347	559	6	0.721734304490306	0.62319330752542	0.0985409969648864	7.13294671709291
ctg432	223794	224342	549	6	0.644016700927638	0.711169093002112	-0.0671524	-5.625
chr18	13764270	13765323	1054	10	0.472836571775714	0.434800308661174	0.0380362631145404	5.37862900459688
chr6	27515774	27516134	361	4	0.808372833847774	0.703889985156753	0.104482848691021	5.10691496295856
chr2	59060979	59061593	615	4	0.36726806182652	0.320420287510574	0.0468477743159463	4.98916050719593
chr2	17125515	17126254	740	6	0.557103323923169	0.497426703371776	0.0596766205513927	4.51043611585662
chr4	36739031	36739473	443	4	0.662068221908767	0.581693768326761	0.0803744535820057	4.36579194237563
chr16	22647063	22647390	328	4	0.665275417436499	0.584265698374948	0.0810097190615506	3.85423333006573
chr15	28758217	28759069	853	6	0.42270611518048	0.367169687829451	0.0555364273510295	3.52697773699594
chr5	2518357	2518631	275	4	0.632163445791495	0.805837968255682	-0.173675	-3.41499
chr8	33615513	33615776	264	4	0.516006204954307	0.590707046908906	-0.0747008	-3.38224
chr36	5465304	5465587	284	4	0.671356883257927	0.588741707741577	0.0826151755163496	3.00006199209606
chr1	37817317	37818050	734	4	0.249901813190089	0.299935296995903	-0.0500335	2.6001357918956
chr11	19621018	19621315	298	6	0.456151623078565	0.542601200124535	-0.0864496	-2.28783
chr12	24502811	24503420	610	5	0.331952306425097	0.383004750711387	-0.0510524	-2.26661
chr20	15291350	15291810	461	5	0.538023491812198	0.590311572858599	-0.0522881	-2.08663
chr9	34378403	34378820	418	4	0.479505036582928	0.451590400187101	0.0279146363958271	2.06094542569143
chr23	3343906	3344618	713	8	0.436942289279233	0.384904541876093	0.0520377474031399	2.02227778729774
chr13	24954236	24955418	1183	16	0.588984451280009	0.595415933135453	-0.00643148	1.88641838576464
[truncated: 832 more rows]

## Sheet: Table2
chr	start	end	EVM	Genes
chr7	38572758	38573157	evm.model.chr7.1102	GALT5
chr7	38572758	38573157	evm.model.chr7.1102	GALT5
chr25	3220334	3220816	evm.model.chr25.205	MYCT1
chr25	3220334	3220816	evm.model.chr25.205	MYCT1
ctg2709	109438	110029	evm.model.ctg2709.6	TOPRS
chr24	7798388	7798709	evm.model.chr24.291	MYCT1
chr24	7798388	7798709	evm.model.chr24.291	MYCT1
chr30	7202047	7202516	evm.model.chr30.402	AN13B
chr35	5675555	5676094	evm.model.chr35.493	HCN2
chr22	9701183	9701578	evm.model.chr22.302	MYCT1
chr22	9701183	9701578	evm.model.chr22.302	MYCT1
chr25	4081016	4081472	evm.model.chr25.261	MYCT1
chr25	4081016	4081472	evm.model.chr25.261	MYCT1
chr37	3887986	3888374	evm.model.chr37.317	CUL9
chr33	4742514	4742970	evm.model.chr33.309	PTPRU
chr1	733006	733398	evm.model.chr1.46	MYCT1
chr31	988172	988474	evm.model.chr31.95	S27A3
chr31	988172	988474	evm.model.chr31.95	S27A3
ctg2109	136077	136358	evm.model.ctg2109.10	MEGF6
ctg2109	136077	136358	evm.model.ctg2109.10	MEGF6
ctg2199	172271	172638	evm.model.ctg2199.13	MEGF6
chr31	948431	948845	evm.model.chr31.94	P66B
chr18	3599284	3599541	evm.model.chr18.159	MYCT1
chr18	3599284	3599541	evm.model.chr18.159	MYCT1
ctg1940	175160	175557	evm.model.ctg1940.5	MEGF6
chr9	13423864	13424325	evm.model.chr9.376	PALD
chr29	5507910	5508223	evm.model.chr29.273	SH2D3
chr29	5507910	5508223	evm.model.chr29.273	SH2D3
chr37	3971006	3971328	evm.model.chr37.329	CUL9
chr37	3971006	3971328	evm.model.chr37.329	CUL9
chr22	10231616	10231872	evm.model.chr22.349	MYCT1
chr22	10231616	10231872	evm.model.chr22.349	MYCT1
chr28	4424536	4425106	evm.model.chr28.224	45909
ctg1127	215154	215423	evm.model.ctg1127.15	MEGF6
chr37	3867251	3867517	evm.model.chr37.313	CUL9
chr37	3867251	3867517	evm.model.chr37.313	CUL9
chr18	2629293	2629496	evm.model.chr18.96	MYCT1
chr18	2629293	2629496	evm.model.chr18.96	MYCT1
ctg456	126997	127215	evm.model.ctg456.1	MEGF6
chr34	4434290	4434520	evm.model.chr34.268	NAV1
chr34	4434290	4434520	evm.model.chr34.268	NAV1
chr10	29312140	29312352	evm.model.chr10.1010	MYCT1
chr10	29312140	29312352	evm.model.chr10.1010	MYCT1
chr1	3291094	3291429	evm.model.chr1.214	FDFT
chr26	141529	141698	evm.model.chr26.15	NSF1C
chr26	141529	141698	evm.model.chr26.15	NSF1C
chr31	1015589	1015876	evm.model.chr31.96	INT3
chr27	10784195	10784411	evm.model.chr27.457	MN1
chr27	10784195	10784411	evm.model.chr27.457	MN1
chr18	4511562	4511747	evm.model.chr18.194	MYCT1
chr18	4511562	4511747	evm.model.chr18.194	MYCT1
chr2	31499702	31499957	evm.model.chr2.1371	MYCT1
chr26	16061709	16061944	evm.model.chr26.757	TPX2
chr22	3305061	3305385	evm.model.chr22.91	MYCT1
ctg1981	159021	159216	evm.model.ctg1981.16	MEGF6
chr28	13037906	13038142	evm.model.chr28.614	S39AB
ctg2663	29856	30170	evm.model.ctg2663.4	MEGF6
chr24	7800404	7800558	evm.model.chr24.291	MYCT1
chr7	3132230	3132645	evm.model.chr7.91	MYO1B
chr28	11667904	11668241	evm.model.chr28.535	DIC
chr4	32542545	32543023	evm.model.chr4.1470	STS
chr22	10130479	10130607	evm.model.chr22.336	MYCT1
chr22	10130479	10130607	evm.model.chr22.336	MYCT1
chr22	10318645	10318910	evm.model.chr22.358	MYCT1
chr7	38361539	38361821	evm.model.chr7.1096	NR4A2
chr7	38361539	38361821	evm.model.chr7.1096	NR4A2
chr12	25509166	25509491	evm.model.chr12.1224	MYCT1
chr19	13172947	13173247	evm.model.chr19.562	MYCT1
chr33	4362758	4362995	evm.model.chr33.278	ASAP3
chr12	25389009	25389299	evm.model.chr12.1199	MYCT1
chr26	15542302	15542668	evm.model.chr26.713	TGM2
chr26	15542302	15542668	evm.model.chr26.713	TGM2
chr31	419539	419746	evm.model.chr31.33	TPM3
chr33	810171	810387	evm.model.chr33.59	MACF1
chr22	18184852	18185134	evm.model.chr22.696	MYCT1
chr22	18184852	18185134	evm.model.chr22.696	MYCT1
chr14	28437354	28437736	evm.model.chr14.1098	MYCT1
chr16	2212548	2212952	evm.model.chr16.31	MYCT1
chr25	2909493	2909722	evm.model.chr25.181	MYCT1
ctg2566	33150	33572	evm.model.ctg2566.3	MEGF6
ctg2566	33150	33572	evm.model.ctg2566.3	MEGF6
ctg2545	131537	131712	evm.model.ctg2545.15	MEGF6
ctg2545	131537	131712	evm.model.ctg2545.15	MEGF6
chr25	2910279	2910547	evm.model.chr25.181	MYCT1
chr25	2910279	2910547	evm.model.chr25.181	MYCT1
chr25	2910279	2910547	evm.model.chr25.181	MYCT1
chr26	544044	544365	evm.model.chr26.43	UCKL1
chr16	10503061	10503215	evm.model.chr16.350	MYCT1
chr14	32007945	32008139	evm.model.chr14.1224	MYCT1
chr13	20917561	20917810	evm.model.chr13.902	MYCT1
chr36	5019213	5019421	evm.model.chr36.213	GP124
chr28	13317666	13317909	evm.model.chr28.645	BAHC1
chr28	13317666	13317909	evm.model.chr28.645	BAHC1
chr4	8145555	8145664	evm.model.chr4.439	PHC1
chr30	6661533	6661756	evm.model.chr30.354	KIF12
chr30	6661533	6661756	evm.model.chr30.354	KIF12
chr33	675823	675980	evm.model.chr33.51	MOD5
chr16	3159851	3160100	evm.model.chr16.62	MYCT1
chr26	15646702	15646987	evm.model.chr26.716	CK5P1
chr31	157736	157911	evm.model.chr31.19	GPTC4
chr31	157736	157911	evm.model.chr31.19	GPTC4
chr6	23602438	23602619	evm.model.chr6.607	GSHR
chr6	23602438	23602619	evm.model.chr6.607	GSHR
chr4	24816698	24816920	evm.model.chr4.1163	PTHD1
chr3	1090484	1090637	evm.model.chr3.68	ANR16
ctg2566	47066	47250	evm.model.ctg2566.9	MEGF6
chr23	4236281	4236656	evm.model.chr23.233	MYCT1
ctg1232	25187	25320	evm.model.ctg1232.6	MEGF6
ctg1232	25187	25320	evm.model.ctg1232.6	MEGF6
chr12	30098873	30099108	evm.model.chr12.1451	MYCT1
chr7	17765270	17765414	evm.model.chr7.530	RPGF4
ctg2230	188501	188745	evm.model.ctg2230.21	MEGF6
ctg2230	188501	188745	evm.model.ctg2230.21	MEGF6
chr12	1310551	1310786	evm.model.chr12.127	#N/A
chr10	9760357	9760720	evm.model.chr10.297	#N/A
chr21	6302922	6303075	evm.model.chr21.203	FA65A
chr37	4772308	4772505	evm.model.chr37.398	LASP1
chr34	1928680	1928929	evm.model.chr34.107	CD34
chr30	4031714	4031959	evm.model.chr30.190	KKCC1
chr28	4421083	4421333	evm.model.chr28.224	45909
chr11	306009	306395	evm.model.chr11.18	#N/A
ctg2840	12674	12753	evm.model.ctg2840.1	MEGF6
chr24	7817442	7817563	evm.model.chr24.291	FAT4
chr24	7817442	7817563	evm.model.chr24.291	FAT4
chr1	62837598	62837939	evm.model.chr1.2436	#N/A
chr10	6285138	6285278	evm.model.chr10.195	#N/A
chr10	6285138	6285278	evm.model.chr10.195	#N/A
chr12	11914029	11914106	evm.model.chr12.567	#N/A
chr12	31151509	31151649	evm.model.chr12.1498	#N/A
chr12	4429913	4430048	evm.model.chr12.228	#N/A
chr1	9340421	9340663	evm.model.chr1.499	#N/A
chr24	10397497	10397635	evm.model.chr24.439	PDLI7
chr2	22751062	22751190	evm.model.chr2.908	LTBP2
chr33	4145606	4145726	evm.model.chr33.260	SL9A1
chr2	4777155	4777415	evm.model.chr2.221	CN037
chr22	6513781	6513934	evm.model.chr22.177	SYTL4
chr22	6513781	6513934	evm.model.chr22.177	SYTL4
chr36	4977287	4977417	evm.model.chr36.210	ZN703
chr36	4977287	4977417	evm.model.chr36.210	ZN703
chr25	3342531	3342647	evm.model.chr25.217	MPRIP
chr19	583941	584053	evm.model.chr19.52	CATH
chr19	583941	584053	evm.model.chr19.52	CATH
chr18	10033724	10034000	evm.model.chr18.440	PHF2
chr19	13911231	13911315	evm.model.chr19.584	ISL2
chr19	13911231	13911315	evm.model.chr19.584	ISL2
chr20	11057486	11057799	evm.model.chr20.505	LV302
chr20	11057486	11057799	evm.model.chr20.505	LV302
ctg1172	41232	41745	evm.model.ctg1172.8	MEGF6
chr26	823753	823987	evm.model.chr26.56	OPRX
chr29	5491371	5491453	evm.model.chr29.272	SH2D3
chr1	6482648	6483232	evm.model.chr1.359	#N/A
ctg456	89610	89681	evm.model.ctg456.1	MEGF6
chr12	26250445	26250602	evm.model.chr12.1282	#N/A
chr7	22910659	22910737	evm.model.chr7.655	MEGF6
chr35	2296505	2297889	evm.model.chr35.204	SPP2B
chr35	2296505	2297889	evm.model.chr35.204	SPP2B
chr5	20464522	20464705	evm.model.chr5.640	MEGF6
chr26	10001425	10001686	evm.model.chr26.386	PLIN3
chr33	4513	4834	evm.model.chr33.1	POL
chr33	4513	4834	evm.model.chr33.1	POL
ctg2840	12461	12601	evm.model.ctg2840.1	MEGF6
chr29	10513327	10513390	evm.model.chr29.553	MEGF6
chr19	3403675	3403772	evm.model.chr19.178	MEGF6
chr33	4135153	4135291	evm.model.chr33.260	MEGF6
chr19	12964890	12965025	evm.model.chr19.540	MEGF6
chr13	16553686	16553972	evm.model.chr13.691	INT4
chr31	637701	637876	evm.model.chr31.59	MEGF6
chr14	421809	421939	evm.model.chr14.25	GLNA
chr26	9694333	9694443	evm.model.chr26.376	MEGF6
chr26	9694333	9694443	evm.model.chr26.376	MEGF6
chr27	7271571	7271642	evm.model.chr27.263	MEGF6
chr36	4977077	4977159	evm.model.chr36.210	MEGF6
chr36	4977077	4977159	evm.model.chr36.210	MEGF6
chr37	3214053	3214227	evm.model.chr37.256	MEGF6
chr15	20236685	20236886	evm.model.chr15.757	TBC14
chr12	27141483	27141700	evm.model.chr12.1331	EMAL6
chr28	5396916	5397032	evm.model.chr28.269	MEGF6
chr2	1657097	1657170	evm.model.chr2.66	MEGF6
chr31	357013	357108	evm.model.chr31.28	MEGF6
chr12	3062627	3062734	evm.model.chr12.178	S28A3
chr5	6051660	6051997	evm.model.chr5.218	MEGF6
chr13	19984497	19984577	evm.model.chr13.818	SERPH
chr13	19984497	19984577	evm.model.chr13.818	SERPH
chr14	25703731	25703945	evm.model.chr14.995	RAB3B
chr10	16216068	16216124	evm.model.chr10.517	DUS10
chr12	30576424	30576746	evm.model.chr12.1467	EMAL6
chr25	12291124	12291280	evm.model.chr25.593	MEGF6
chr16	10112247	10112358	evm.model.chr16.331	MEGF6
ctg456	134786	134874	evm.model.ctg456.1	MEGF6
chr3	15335115	15335387	evm.model.chr3.618	MEGF6
chr25	3331436	3331530	evm.model.chr25.217	MEGF6
chr39	24459	24571	evm.model.chr39.3	MEGF6
chr39	24459	24571	evm.model.chr39.3	MEGF6
chr1	64000180	64000397	evm.model.chr1.2482	S35F3
chr3	15283238	15283477	evm.model.chr3.616	MEGF6
chr33	4135342	4135441	evm.model.chr33.260	MEGF6
chr3	15367203	15367450	evm.model.chr3.618	MEGF6
chr10	5678917	5678975	evm.model.chr10.152	CUL9
chr10	5678917	5678975	evm.model.chr10.152	CUL9
chr19	1579302	1579416	evm.model.chr19.96	MEGF6
chr14	1594319	1594591	evm.model.chr14.97	DYN3
chr2	62380855	62381129	evm.model.chr2.2308	MEGF6
chr35	5249327	5249397	evm.model.chr35.463	MEGF6
chr2	29406891	29406949	evm.model.chr2.1247	MEGF6
chr9	35943572	35943734	evm.model.chr9.1166	MEGF6
chr36	4995962	4996120	evm.model.chr36.211	MEGF6
chr36	983138	983341	evm.model.chr36.53	MEGF6
chr10	6460736	6460984	evm.model.chr10.211	CUL9
chr8	24410992	24411129	evm.model.chr8.932	MEGF6
ctg1154	191409	191551	evm.model.ctg1154.20	MEGF6
chr2	57398047	57398407	evm.model.chr2.2139	MEGF6
chr29	3005677	3005861	evm.model.chr29.216	MEGF6
chr16	8826865	8827802	evm.model.chr16.261	MCF2L
chr16	8826865	8827802	evm.model.chr16.261	MCF2L
chr16	8826865	8827802	evm.model.chr16.261	MCF2L
chr9	24573287	24573468	evm.model.chr9.822	MEGF6
chr23	769194	769417	evm.model.chr23.83	MEGF6
chr4	7646084	7646268	evm.model.chr4.406	MEGF6
chr15	2091333	2091431	evm.model.chr15.79	CBPZ
chr29	10912905	10912957	evm.model.chr29.567	MEGF6
chr3	34893375	34893502	evm.model.chr3.1369	MEGF6
chr2	51704674	51704772	evm.model.chr2.1965	MEGF6
chr2	51704674	51704772	evm.model.chr2.1965	MEGF6
chr5	36011987	36012455	evm.model.chr5.1115	MEGF6
chr11	9582739	9582832	evm.model.chr11.397	EMAL6
chr9	36064942	36065180	evm.model.chr9.1169	MEGF6
chr1	39919243	39919565	evm.model.chr1.1705	#N/A
chr11	1511306	1511539	evm.model.chr11.79	EMAL6
ctg1901	286170	286284	evm.model.ctg1901.43	MEGF6
chr12	2838794	2839043	evm.model.chr12.169	EMAL6
chr7	9765401	9765700	evm.model.chr7.271	MEGF6
chr7	9765401	9765700	evm.model.chr7.271	MEGF6
chr2	16888204	16888694	evm.model.chr2.697	MEGF6
chr9	29670772	29670830	evm.model.chr9.992	MEGF6
chr34	5520595	5520663	evm.model.chr34.335	MEGF6
chr2	29717975	29718343	evm.model.chr2.1266	MEGF6
chr2	34831260	34831470	evm.model.chr2.1490	MEGF6
chr28	4813706	4813776	evm.model.chr28.240	MEGF6
chr1	54372305	54372591	evm.model.chr1.2225	#N/A
chr26	145433	145524	evm.model.chr26.16	MEGF6
chr23	2875087	2875317	evm.model.chr23.169	MEGF6
chr2	58855491	58855993	evm.model.chr2.2206	MEGF6
chr8	10890970	10891458	evm.model.chr8.376	MEGF6
chr8	10890970	10891458	evm.model.chr8.376	MEGF6
chr1	54367521	54367704	evm.model.chr1.2225	#N/A
chr8	16372832	16373127	evm.model.chr8.688	MEGF6
chr19	8291241	8291300	evm.model.chr19.291	MEGF6
chr29	7756864	7757313	evm.model.chr29.423	MEGF6
chr29	7756864	7757313	evm.model.chr29.423	MEGF6
chr32	2981954	2982019	evm.model.chr32.157	MEGF6
chr13	5424995	5425536	evm.model.chr13.214	INT6
chr1	63627810	63627891	evm.model.chr1.2465	#N/A
chr27	3925768	3926069	evm.model.chr27.185	MEGF6
chr8	5657717	5657983	evm.model.chr8.205	MEGF6
chr1	65586896	65587111	evm.model.chr1.2535	#N/A
chr14	962034	962101	evm.model.chr14.65	LMX1A
chr12	30068627	30068739	evm.model.chr12.1450	EMAL6
chr6	32973474	32973763	evm.model.chr6.1008	MEGF6
chr16	3165391	3165523	evm.model.chr16.62	MEGF6
chr23	4232835	4233288	evm.model.chr23.233	MEGF6
chr13	23191184	23191244	evm.model.chr13.1061	PANX1
chr3	48869546	48869755	evm.model.chr3.2047	MEGF6
chr12	14769470	14769663	evm.model.chr12.701	TSP4
chr11	29004807	29004866	evm.model.chr11.1154	EMAL6
chr9	19520236	19520691	evm.model.chr9.625	MEGF6
ctg1201	54372	54704	evm.model.ctg1201.5	MEGF6
chr9	18930570	18930747	evm.model.chr9.612	MEGF6
chr31	3490647	3490711	evm.model.chr31.258	MEGF6
chr13	4212094	4212387	evm.model.chr13.135	PO22
chr13	4212094	4212387	evm.model.chr13.135	PO22
chr1	55829296	55829346	evm.model.chr1.2253	#N/A
chr12	25416559	25416614	evm.model.chr12.1203	EMAL6
chr13	5513133	5513342	evm.model.chr13.218	F124A
chr16	15878963	15879058	evm.model.chr16.597	MEGF6
chr4	46693150	46693239	evm.model.chr4.2103	MEGF6
chr1	4734783	4734835	evm.model.chr1.289	#N/A
chr4	38213096	38213340	evm.model.chr4.1763	MEGF6
chr12	31181264	31181505	evm.model.chr12.1499	EMAL6
chr20	5531758	5531996	evm.model.chr20.287	MEGF6
chr35	2294069	2294185	evm.model.chr35.204	MEGF6
chr3	725365	725423	evm.model.chr3.39	MEGF6
chr1	30049306	30049518	evm.model.chr1.1346	#N/A
chr5	3388506	3388739	evm.model.chr5.136	MEGF6
chr3	54605237	54605437	evm.model.chr3.2266	MEGF6
chr1	47813920	47814139	evm.model.chr1.2000	#N/A
chr30	3724289	3724458	evm.model.chr30.178	MEGF6
chr12	31171636	31171716	evm.model.chr12.1499	EMAL6
chr4	3638918	3639031	evm.model.chr4.133	MEGF6
chr5	39907401	39907477	evm.model.chr5.1243	MEGF6
chr16	7734664	7734885	evm.model.chr16.244	PEX5R
chr26	2738503	2738676	evm.model.chr26.136	MEGF6
chr4	47861335	47861558	evm.model.chr4.2154	MEGF6
chr2	4786058	4786138	evm.model.chr2.221	MEGF6
chr15	3199500	3199798	evm.model.chr15.134	APBB2
chr25	17094184	17094400	evm.model.chr25.837	MEGF6
chr6	30806776	30806926	evm.model.chr6.932	MEGF6
chr2	4788684	4789113	evm.model.chr2.221	MEGF6
chr10	1221936	1222158	evm.model.chr10.36	CUL9
chr12	15550661	15550755	evm.model.chr12.732	EMAL6
chr26	13627385	13628029	evm.model.chr26.568	MEGF6
chr3	6020442	6020795	evm.model.chr3.273	MEGF6
chr3	6020442	6020795	evm.model.chr3.273	MEGF6
chr33	6290610	6290687	evm.model.chr33.392	MEGF6
chr28	5123479	5123530	evm.model.chr28.253	MEGF6
chr11	23802042	23802149	evm.model.chr11.912	EMAL6
chr16	21061434	21061677	evm.model.chr16.798	MEGF6
chr28	4454105	4454181	evm.model.chr28.224	MEGF6
chr28	5877939	5878104	evm.model.chr28.300	MEGF6
chr1	44110344	44110396	evm.model.chr1.1883	#N/A
chr6	29030124	29030423	evm.model.chr6.875	MEGF6
chr2	29377669	29377884	evm.model.chr2.1247	MEGF6
chr37	3158350	3158402	evm.model.chr37.249	MEGF6
chr9	29681214	29681506	evm.model.chr9.992	MEGF6
chr15	19326512	19326711	evm.model.chr15.727	ST32B
chr11	20366222	20366477	evm.model.chr11.764	EMAL6
chr26	13528950	13529150	evm.model.chr26.561	MEGF6
chr1	16662157	16662307	evm.model.chr1.827	#N/A
chr32	2722117	2722269	evm.model.chr32.141	MEGF6
chr32	2722117	2722269	evm.model.chr32.141	CUL9
chr26	145301	145375	evm.model.chr26.16	CUL9
chr23	4194808	4195015	evm.model.chr23.233	CUL9
chr10	29198542	29198852	evm.model.chr10.1001	MAL
chr9	35242610	35242836	evm.model.chr9.1143	CPXM2
chr8	30990173	30990478	evm.model.chr8.1164	PXDC1
chr12	9747255	9747358	evm.model.chr12.457	CUL9
chr8	24366781	24367006	evm.model.chr8.932	RN138
chr1	33028346	33028712	evm.model.chr1.1446	#N/A
chr15	5541819	5542726	evm.model.chr15.214	CUL9
chr24	8568234	8568453	evm.model.chr24.371	CUL9
chr19	2423925	2424172	evm.model.chr19.144	CUL9
chr12	25458837	25458887	evm.model.chr12.1213	CUL9
chr27	4449578	4449724	evm.model.chr27.195	CUL9
ctg2067	101505	101853	evm.model.ctg2067.11	MEGF6
chr4	21985841	21985974	evm.model.chr4.1023	DMD
ctg1165	143209	143289	evm.model.ctg1165.36	MROH1
chr2	23044886	23045250	evm.model.chr2.920	CUL9
chr1	53688789	53688888	evm.model.chr1.2200	#N/A
chr34	4509829	4509909	evm.model.chr34.271	CUL9
chr34	4509829	4509909	evm.model.chr34.271	IPO9
chr22	10699592	10699804	evm.model.chr22.371	GBRB4
chr13	16567356	16567566	evm.model.chr13.691	#N/A
chr5	7716788	7716904	evm.model.chr5.274	UB2E1
chr8	10215436	10215666	evm.model.chr8.344	MTCL1
chr12	25377868	25377959	evm.model.chr12.1199	#N/A
chr8	17752691	17752940	evm.model.chr8.721	ZN236
chr8	17752691	17752940	evm.model.chr8.721	ZN236
ctg1697	147918	148085	evm.model.ctg1697.10	MEGF6
chr37	485226	485420	evm.model.chr37.18	ASIC2
chr20	4245829	4245913	evm.model.chr20.232	RREB1
chr1	67371051	67371214	evm.model.chr1.2596	#N/A
chr1	67371051	67371214	evm.model.chr1.2596	#N/A
chr3	31275723	31276077	evm.model.chr3.1251	LGR5
chr9	24476978	24477178	evm.model.chr9.817	F178A
chr32	5637181	5637361	evm.model.chr32.283	ANPRB
chr6	30781866	30781920	evm.model.chr6.931	PDLI5
chr10	8425782	8425898	evm.model.chr10.254	#N/A
chr11	11366648	11366801	evm.model.chr11.471	#N/A
chr5	6357219	6357567	evm.model.chr5.223	S4A10
chr8	18405849	18406057	evm.model.chr8.753	LR16A
chr4	32266966	32267427	evm.model.chr4.1456	PLPL4
ctg456	95643	95700	evm.model.ctg456.1	MEGF6
chr8	3102903	3103039	evm.model.chr8.108	DSG2
chr8	5656321	5656812	evm.model.chr8.205	LAMA3
chr8	5656321	5656812	evm.model.chr8.205	LAMA3
chr16	19552724	19552924	evm.model.chr16.762	#N/A
chr5	20325349	20325510	evm.model.chr5.636	DC1I1
chr8	5707362	5707580	evm.model.chr8.205	LAMA3
chr29	7500570	7500700	evm.model.chr29.403	KAD8
chr3	49002694	49002898	evm.model.chr3.2051	CKAP4
chr13	23175931	23176059	evm.model.chr13.1061	#N/A
chr21	13245001	13245173	evm.model.chr21.443	TIP
chr4	45328569	45328717	evm.model.chr4.2064	FGF14
chr28	8070364	8070642	evm.model.chr28.377	STXB4
chr13	30828630	30828830	evm.model.chr13.1403	#N/A
chr9	28308854	28309054	evm.model.chr9.944	GPAT1
chr12	32504185	32504236	evm.model.chr12.1548	#N/A
ctg1201	89671	89788	evm.model.ctg1201.8	T106C
chr3	54873848	54874104	evm.model.chr3.2273	CCD77
chr18	17243334	17243426	evm.model.chr18.616	FABG
chr2	7198749	7198799	evm.model.chr2.349	SYNE2
chr14	31151035	31151261	evm.model.chr14.1189	#N/A
chr8	23844349	23844504	evm.model.chr8.915	GALT1
chr1	65019464	65019616	evm.model.chr1.2506	#N/A
chr2	34844376	34844529	evm.model.chr2.1490	DESI2
chr21	7504972	7505066	evm.model.chr21.287	BBS2
chr10	19595547	19595597	evm.model.chr10.640	#N/A
chr26	5740651	5740801	evm.model.chr26.224	DOK5
chr11	27638095	27638409	evm.model.chr11.1104	#N/A
chr25	9884176	9884391	evm.model.chr25.479	CP045
chr1	54366411	54366544	evm.model.chr1.2225	#N/A
chr3	6285430	6285568	evm.model.chr3.292	KCC1D
chr13	8537049	8537195	evm.model.chr13.339	#N/A
chr12	3853170	3853281	evm.model.chr12.205	#N/A
chr5	37970275	37970348	evm.model.chr5.1164	KMT2C
chr21	13153016	13153109	evm.model.chr21.442	KPBB
chr5	35059184	35059274	evm.model.chr5.1103	ESYT2
chr2	11045062	11045278	evm.model.chr2.519	TCPR2
chr7	31270565	31270767	evm.model.chr7.912	GPR39
ctg1611	167832	167889	evm.model.ctg1611.7	MEGF6
chr17	806981	807320	evm.model.chr17.33	#N/A
chr19	5253655	5253734	evm.model.chr19.226	COT2
chr24	341411	341536	evm.model.chr24.25	ABLM3
chr8	3113612	3113736	evm.model.chr8.108	DSG2
chr28	5871524	5871661	evm.model.chr28.300	L2GL2
chr4	6628314	6628481	evm.model.chr4.286	ZYX
chr4	6628314	6628481	evm.model.chr4.286	ZYX
chr9	30779597	30779667	evm.model.chr9.1016	HS12A
chr16	1034734	1034854	evm.model.chr16.12	#N/A
chr4	13342727	13342817	evm.model.chr4.661	NPA1P
chr4	13342727	13342817	evm.model.chr4.661	NPA1P
chr14	30691449	30691549	evm.model.chr14.1175	#N/A
chr10	20759081	20759273	evm.model.chr10.684	#N/A
ctg2659	129886	129986	evm.model.ctg2659.7	MEGF6
chr15	2635913	2636190	evm.model.chr15.95	#N/A
chr2	36082707	36082878	evm.model.chr2.1544	RA51B
chr3	27839368	27839434	evm.model.chr3.1133	MOT2
ctg68	156963	157060	evm.model.ctg68.9	MEGF6
ctg1390	185672	185780	evm.model.ctg1390.8	F16B1
chr2	34835329	34835534	evm.model.chr2.1490	DESI2
chr2	34845233	34845453	evm.model.chr2.1490	DESI2
chr12	16845459	16845619	evm.model.chr12.772	#N/A
chr16	17978385	17978606	evm.model.chr16.705	#N/A
chr19	15800125	15800332	evm.model.chr19.650	RORA
chr15	2626644	2626747	evm.model.chr15.95	#N/A
chr10	14275981	14276075	evm.model.chr10.429	#N/A
chr4	5630370	5630527	evm.model.chr4.214	GP161
chr3	11150125	11150387	evm.model.chr3.460	PHTF2
chr37	317048	317114	evm.model.chr37.9	CUL9
ctg542	87703	87783	evm.model.ctg542.1	MEGF6
chr4	46740776	46740929	evm.model.chr4.2104	FARP1
chr1	52336491	52336652	evm.model.chr1.2127	#N/A
chr8	24169679	24170016	evm.model.chr8.929	RPR1A
chr4	47871687	47871899	evm.model.chr4.2154	DZIP1
chr1	63585371	63585499	evm.model.chr1.2464	#N/A
chr3	51635733	51635795	evm.model.chr3.2161	TIF1A
chr19	10322843	10322934	evm.model.chr19.346	TM6S1
chr28	12190914	12190980	evm.model.chr28.578	RN213
chr28	12190914	12190980	evm.model.chr28.578	RN213
chr11	9394582	9394847	evm.model.chr11.386	#N/A
chr8	5165201	5165260	evm.model.chr8.188	ZN521
chr12	5884561	5885446	evm.model.chr12.294	#N/A
chr3	41836268	41836341	evm.model.chr3.1665	SCF
chr2	29396505	29396605	evm.model.chr2.1247	PLCB2
chr11	13044254	13044398	evm.model.chr11.528	#N/A
chr16	15885739	15885922	evm.model.chr16.597	#N/A
chr16	15885739	15885922	evm.model.chr16.597	#N/A
chr8	14396971	14397167	evm.model.chr8.555	TMX3
chr7	32116247	32116444	evm.model.chr7.926	RB3GP
chr7	28194032	28194120	evm.model.chr7.797	MARH4
chr1	8660178	8660397	evm.model.chr1.448	#N/A
chr9	29668297	29668393	evm.model.chr9.992	ABLM1
chr32	5712427	5712514	evm.model.chr32.287	MIIP
chr5	6343053	6343285	evm.model.chr5.223	S4A10
chr3	11172495	11172632	evm.model.chr3.460	PHTF2
chr1	5316415	5316570	evm.model.chr1.306	#N/A
chr9	29316825	29317014	evm.model.chr9.978	NHLC2
chr16	15957169	15957328	evm.model.chr16.601	#N/A
chr3	55411380	55411713	evm.model.chr3.2289	RB6I2
chr4	15976004	15976088	evm.model.chr4.781	SIM2
chr22	18301721	18301844	evm.model.chr22.707	MYCT1
chr4	7209913	7210158	evm.model.chr4.357	TSN9
chr1	49617263	49617504	evm.model.chr1.2042	#N/A
chr3	55258067	55258127	evm.model.chr3.2287	RB6I2
chr3	54511031	54511198	evm.model.chr3.2263	D11L8
chr12	22577050	22577435	evm.model.chr12.1045	#N/A
chr22	4987927	4988051	evm.model.chr22.148	PCDH9
chr30	7856419	7856499	evm.model.chr30.452	ITAE
chr14	4106832	4107027	evm.model.chr14.246	#N/A
chr4	30560098	30560221	evm.model.chr4.1386	RHG06
chr25	2676973	2677043	evm.model.chr25.162	MYCT1
chr4	18290868	18290949	evm.model.chr4.901	TPC10
chr1	49653071	49653132	evm.model.chr1.2042	#N/A
chr24	12580733	12580888	evm.model.chr24.540	MYCT1
chr19	10376619	10376825	evm.model.chr19.349	RAM
chr2	30605884	30606205	evm.model.chr2.1321	AMRA1
chr13	20140619	20140729	evm.model.chr13.823	#N/A
chr25	17101475	17101625	evm.model.chr25.837	TEKT5
chr1	70809774	70810018	evm.model.chr1.2667	#N/A
chr12	22446117	22446206	evm.model.chr12.1043	#N/A
chr13	3593437	3593515	evm.model.chr13.120	#N/A
chr12	7295620	7295744	evm.model.chr12.342	#N/A
chr23	4211130	4211358	evm.model.chr23.233	MYCT1
chr14	31146964	31147121	evm.model.chr14.1189	#N/A
chr1	56529381	56529513	evm.model.chr1.2280	#N/A
chr1	56529381	56529513	evm.model.chr1.2280	#N/A
chr14	5836451	5836625	evm.model.chr14.295	#N/A
chr16	19190312	19190501	evm.model.chr16.755	#N/A
chr1	19465963	19466066	evm.model.chr1.963	#N/A
chr1	36769048	36769622	evm.model.chr1.1584	#N/A
chr15	11829730	11829867	evm.model.chr15.462	#N/A
chr26	13815416	13815573	evm.model.chr26.582	RBM39
chr3	3349203	3349611	evm.model.chr3.167	F263
chr3	3349203	3349611	evm.model.chr3.167	F263
chr3	3349203	3349611	evm.model.chr3.167	F263
chr3	51866616	51866731	evm.model.chr3.2167	PAR12
chr19	10427261	10427354	evm.model.chr19.350	#N/A
chr1	53945168	53945275	evm.model.chr1.2211	#N/A
chr1	16633374	16633616	evm.model.chr1.827	#N/A
chr4	46688443	46688514	evm.model.chr4.2103	STK24
chr13	23581885	23582161	evm.model.chr13.1083	#N/A
chr13	23581885	23582161	evm.model.chr13.1083	#N/A
chr11	957977	958211	evm.model.chr11.64	#N/A
chr28	11836108	11836159	evm.model.chr28.557	CANT1
chr29	7182430	7182536	evm.model.chr29.385	MED27
chr30	7142120	7142283	evm.model.chr30.398	TAOK1
chr13	23302108	23302174	evm.model.chr13.1069	#N/A
chr5	8852147	8852356	evm.model.chr5.304	KCNH8
chr19	16722314	16722424	evm.model.chr19.677	APBA2
chr23	11004971	11005150	evm.model.chr23.571	MYCT1
chr4	37291160	37291268	evm.model.chr4.1722	TM131
chr12	143673	143900	evm.model.chr12.7	#N/A
chr7	9044147	9044227	evm.model.chr7.248	IQCA1
chr6	33957389	33957605	evm.model.chr6.1041	NK3R
chr11	12013132	12013211	evm.model.chr11.490	#N/A
chr11	12013132	12013211	evm.model.chr11.490	#N/A
chr1	16682147	16682268	evm.model.chr1.827	#N/A
chr5	20331940	20332096	evm.model.chr5.636	DC1I1
chr11	2913686	2913908	evm.model.chr11.136	#N/A
chr7	18783021	18783092	evm.model.chr7.556	MYO3B
chr3	55317052	55317271	evm.model.chr3.2289	RB6I2
chr11	33261311	33261405	evm.model.chr11.1317	#N/A
chr1	44480033	44480140	evm.model.chr1.1893	#N/A
chr13	23440241	23440445	evm.model.chr13.1080	#N/A
chr12	9673217	9673316	evm.model.chr12.455	#N/A
ctg1201	126122	126361	evm.model.ctg1201.9	EMAL6
ctg1201	126122	126361	evm.model.ctg1201.9	EMAL6
ctg1201	126122	126361	evm.model.ctg1201.9	EMAL6
chr21	15796000	15796221	evm.model.chr21.521	ANR27
chr3	52848447	52848706	evm.model.chr3.2199	DGKI
chr3	26605485	26605585	evm.model.chr3.1075	S38A2
chr10	7468337	7468585	evm.model.chr10.228	#N/A
chr2	55840778	55840836	evm.model.chr2.2064	SC6A5
chr1	55829528	55829704	evm.model.chr1.2253	#N/A
chr5	13812585	13812680	evm.model.chr5.445	RPGF5
chr5	41327136	41327229	evm.model.chr5.1311	PACR
ctg542	152721	152970	evm.model.ctg542.1	MEGF6
chr5	40029649	40029824	evm.model.chr5.1254	DLEC1
chr5	40029649	40029824	evm.model.chr5.1254	DLEC1
chr19	2411539	2411620	evm.model.chr19.143	#N/A
chr13	2895453	2895546	evm.model.chr13.96	#N/A
chr2	10050491	10050673	evm.model.chr2.467	ZFY21
chr13	1434995	1435188	evm.model.chr13.71	#N/A
chr13	1434995	1435188	evm.model.chr13.71	#N/A
chr11	4599305	4599654	evm.model.chr11.199	#N/A
chr19	9098325	9098585	evm.model.chr19.323	#N/A
chr35	2607105	2607220	evm.model.chr35.224	CTXN1
chr25	9887703	9887825	evm.model.chr25.479	CP045
chr13	5503231	5503311	evm.model.chr13.218	#N/A
chr1	38416634	38416842	evm.model.chr1.1671	#N/A
chr37	1564565	1564642	evm.model.chr37.88	CUL9
chr13	29953162	29953507	evm.model.chr13.1364	#N/A
chr1	54164940	54165157	evm.model.chr1.2217	#N/A
chr7	37927060	37927297	evm.model.chr7.1082	GLT13
chr21	3953314	3953500	evm.model.chr21.65	WTIP
chr1	39917359	39917539	evm.model.chr1.1705	#N/A
chr4	28479757	28479917	evm.model.chr4.1307	PIGA
chr13	30831677	30831745	evm.model.chr13.1403	#N/A
chr12	21357909	21358078	evm.model.chr12.980	#N/A
chr25	9715972	9716179	evm.model.chr25.470	MYCT1
chr25	9715972	9716179	evm.model.chr25.470	MYCT1
chr11	27565592	27565778	evm.model.chr11.1104	#N/A
chr13	29923658	29923887	evm.model.chr13.1363	#N/A
chr13	29923658	29923887	evm.model.chr13.1363	#N/A
chr14	8869116	8869246	evm.model.chr14.373	#N/A
chr1	21226719	21226774	evm.model.chr1.1026	#N/A
chr2	44072177	44072374	evm.model.chr2.1738	CHID1
chr2	44072177	44072374	evm.model.chr2.1738	CHID1
chr8	18409304	18409544	evm.model.chr8.753	LR16A
chr5	40810516	40810658	evm.model.chr5.1291	F188B
chr8	15264804	15264957	evm.model.chr8.597	PRKDC
chr1	49644010	49644417	evm.model.chr1.2042	#N/A
chr8	28212424	28212652	evm.model.chr8.1073	SEM5A
chr26	1351489	1351674	evm.model.chr26.73	ARFG1
chr6	32430205	32430404	evm.model.chr6.983	GDS1
chr25	8130713	8130793	evm.model.chr25.414	MYCT1
chr16	21153455	21153535	evm.model.chr16.803	#N/A
chr32	1865147	1865208	evm.model.chr32.94	PLCH2
chr12	26979693	26979784	evm.model.chr12.1327	#N/A
chr27	8171587	8171792	evm.model.chr27.316	IFT81
chr12	18559092	18559260	evm.model.chr12.847	#N/A
chr16	21675577	21675670	evm.model.chr16.828	#N/A
chr15	21617188	21617287	evm.model.chr15.789	#N/A
chr4	37290014	37290080	evm.model.chr4.1722	TM131
chr28	6418661	6418733	evm.model.chr28.331	TM104
chr4	1526116	1526322	evm.model.chr4.68	K2018
chr3	55356157	55356215	evm.model.chr3.2289	RB6I2
chr3	48609992	48610063	evm.model.chr3.2035	BTBBA
chr23	2121566	2121639	evm.model.chr23.131	F172A
chr7	24639398	24639458	evm.model.chr7.702	RTJK
chr21	7570821	7571021	evm.model.chr21.290	AMFR
chr12	16477716	16477776	evm.model.chr12.763	#N/A
chr16	23883992	23884199	evm.model.chr16.895	#N/A
chr1	69521285	69521405	evm.model.chr1.2653	#N/A
chr11	26690944	26691085	evm.model.chr11.1080	#N/A
chr12	27189381	27189490	evm.model.chr12.1333	#N/A
chr11	16718263	16718466	evm.model.chr11.639	#N/A
chr7	21845163	21845381	evm.model.chr7.616	S4A10
chr2	10113013	10113088	evm.model.chr2.469	KLC1
chr27	11759120	11759228	evm.model.chr27.495	GCN1L
chr16	22504506	22504689	evm.model.chr16.854	#N/A
chr13	23320040	23320137	evm.model.chr13.1072	#N/A
chr9	34385887	34386111	evm.model.chr9.1119	HEM4
chr26	9087737	9087867	evm.model.chr26.332	HNF4A
chr12	6845970	6846045	evm.model.chr12.331	#N/A
chr1	21375029	21375183	evm.model.chr1.1039	#N/A
chr5	3543133	3543265	evm.model.chr5.142	NOD1
chr2	62448531	62448604	evm.model.chr2.2308	ABTB2
chr11	9424095	9424165	evm.model.chr11.386	#N/A
chr11	9424095	9424165	evm.model.chr11.386	#N/A
chr12	29060999	29061845	evm.model.chr12.1398	#N/A
chr16	9451906	9451972	evm.model.chr16.296	#N/A
chr1	53992474	53992555	evm.model.chr1.2213	#N/A
chr3	27592726	27593111	evm.model.chr3.1124	MOT2
chr3	49995612	49995782	evm.model.chr3.2095	STAB2
chr3	49995612	49995782	evm.model.chr3.2095	STAB2
chr11	31950036	31950159	evm.model.chr11.1267	#N/A
chr4	17359280	17359430	evm.model.chr4.859	ABCG1
ctg21	10318	10380	evm.model.ctg21.1	K1324
chr1	30012781	30012835	evm.model.chr1.1346	#N/A
chr6	21870232	21870353	evm.model.chr6.543	MTUS1
chr2	18493998	18494103	evm.model.chr2.762	GALC
chr4	47987753	47987828	evm.model.chr4.2158	MRP4
chr3	54648605	54648807	evm.model.chr3.2266	IQEC3
chr20	19230722	19230900	evm.model.chr20.887	MBOA1
chr10	7961518	7961619	evm.model.chr10.241	#N/A
chr14	26884366	26884430	evm.model.chr14.1045	#N/A
chr25	11258561	11258629	evm.model.chr25.525	AXIN1
chr3	46073271	46073362	evm.model.chr3.1908	MOT3
chr5	43009627	43009687	evm.model.chr5.1379	SNP47
chr1	3316284	3316344	evm.model.chr1.219	#N/A
chr1	3316284	3316344	evm.model.chr1.219	#N/A
chr6	11121906	11122045	evm.model.chr6.249	ASIC5
ctg799	96740	96863	evm.model.ctg799.1	MEGF6
chr11	2536442	2536497	evm.model.chr11.119	#N/A
chr7	24990861	24990949	evm.model.chr7.710	S15A2
chr12	6645527	6645699	evm.model.chr12.321	#N/A
chr8	8701675	8701845	evm.model.chr8.306	E41L3
chr12	1490952	1491093	evm.model.chr12.133	#N/A
chr1	54099819	54099998	evm.model.chr1.2217	#N/A
chr23	1234881	1234989	evm.model.chr23.111	TTC37
chr29	7762296	7762348	evm.model.chr29.423	SURF4
chr1	67806532	67806713	evm.model.chr1.2607	#N/A
chr23	6964318	6964407	evm.model.chr23.385	DDX58
chr14	30640183	30640272	evm.model.chr14.1175	#N/A
chr27	8732832	8732897	evm.model.chr27.344	CLIP1
chr16	16106536	16106642	evm.model.chr16.605	#N/A
chr23	7090403	7090571	evm.model.chr23.388	DGKQ
ctg2381	104954	105106	evm.model.ctg2381.5	MEGF6
chr8	24323585	24323793	evm.model.chr8.932	RN138
chr5	23822263	23822462	evm.model.chr5.750	S2540
chr5	23822263	23822462	evm.model.chr5.750	S2540
chr7	9099047	9099217	evm.model.chr7.251	ASB18
chr13	23324298	23324358	evm.model.chr13.1072	#N/A
chr20	4231384	4231517	evm.model.chr20.232	RREB1
chr16	16105776	16105874	evm.model.chr16.605	#N/A
chr14	30885038	30885109	evm.model.chr14.1181	#N/A
chr11	19287892	19287951	evm.model.chr11.716	#N/A
chr3	39852547	39852755	evm.model.chr3.1588	SOCS2
chr1	54434717	54434966	evm.model.chr1.2226	#N/A
chr1	54434717	54434966	evm.model.chr1.2226	#N/A
chr1	54434717	54434966	evm.model.chr1.2226	#N/A
chr23	4981675	4981860	evm.model.chr23.276	SUSD1
ctg799	92774	92969	evm.model.ctg799.1	MEGF6
chr17	16539368	16539494	evm.model.chr17.561	#N/A
chr5	6063990	6064139	evm.model.chr5.218	COXM1
chr14	31148677	31148817	evm.model.chr14.1189	#N/A
chr4	45297662	45297736	evm.model.chr4.2064	FGF14
chr3	57128860	57128915	evm.model.chr3.2374	AK1BA
chr2	35700463	35700534	evm.model.chr2.1532	ACTN1
chr3	55308241	55308416	evm.model.chr3.2289	RB6I2
chr4	15958515	15958602	evm.model.chr4.781	SIM2
chr5	17603048	17603128	evm.model.chr5.548	ADSV
chr5	19541048	19541208	evm.model.chr5.607	COSA1
chr5	10476562	10476705	evm.model.chr5.338	ANR28
chr23	9209499	9209549	evm.model.chr23.492	BDP1
chr2	10031940	10032117	evm.model.chr2.466	ASPP1
chr2	10031940	10032117	evm.model.chr2.466	ASPP1
chr1	33671703	33672011	evm.model.chr1.1453	#N/A
chr2	45295800	45296129	evm.model.chr2.1796	OTOG
chr6	32730206	32730326	evm.model.chr6.989	ADHX
ctg2649	132442	132958	evm.model.ctg2649.5	MEGF6
chr16	22647063	22647390	evm.model.chr16.856	#N/A
chr1	16615241	16615726	evm.model.chr1.827	#N/A
chr4	47645271	47645766	evm.model.chr4.2143	GP161
chr4	47645271	47645766	evm.model.chr4.2143	GP161
chr3	55288845	55289166	evm.model.chr3.2289	RB6I2
chr2	17003354	17003630	evm.model.chr2.700	TTC7B
chr4	28889480	28889908	evm.model.chr4.1324	GLRA2
chr11	27741745	27742108	evm.model.chr11.1107	#N/A
chr25	3220376	3220808	evm.model.chr25.205	MYCT1
chr25	3220376	3220808	evm.model.chr25.205	MYCT1
chr28	4424536	4425105	evm.model.chr28.224	45909
ctg2709	109641	109855	evm.model.ctg2709.6	TOPRS
chr25	4081016	4081291	evm.model.chr25.261	MYCT1
chr25	4081016	4081291	evm.model.chr25.261	MYCT1
chr7	3132230	3132624	evm.model.chr7.91	MYO1B
chr37	3888120	3888310	evm.model.chr37.317	CUL9
chr31	948520	948658	evm.model.chr31.94	P66B
chr29	5507936	5508090	evm.model.chr29.273	SH2D3
chr29	5507936	5508090	evm.model.chr29.273	SH2D3
chr25	2910327	2910490	evm.model.chr25.181	MYCT1
chr25	2910327	2910490	evm.model.chr25.181	MYCT1
chr23	4236281	4236347	evm.model.chr23.233	MYCT1
chr12	25389222	25389299	evm.model.chr12.1199	MYCT1
ctg2663	29908	30008	evm.model.ctg2663.4	MEGF6
chr35	5676008	5676079	evm.model.chr35.493	HCN2
chr2	31499754	31499817	evm.model.chr2.1371	MYCT1
chr25	2909572	2909657	evm.model.chr25.181	MYCT1
chr14	28437354	28437455	evm.model.chr14.1098	MYCT1
chr1	6482648	6483098	evm.model.chr1.359	MYCT1
chr36	5019239	5019315	evm.model.chr36.213	GP124
chr12	27141483	27141700	evm.model.chr12.1331	MYCT1
ctg1172	41281	41673	evm.model.ctg1172.8	MEGF6
chr3	15367203	15367450	evm.model.chr3.618	TB22A
chr10	9760532	9760644	evm.model.chr10.297	MYCT1
chr29	3005677	3005861	evm.model.chr29.216	TENA
chr9	36064942	36065180	evm.model.chr9.1169	ATE1
chr9	29670772	29670830	evm.model.chr9.992	ABLM1
chr2	34831260	34831470	evm.model.chr2.1490	MYCT1
chr1	54367521	54367704	evm.model.chr1.2225	SNX9
chr34	5520596	5520663	evm.model.chr34.335	ANS1A
chr1	63627810	63627891	evm.model.chr1.2465	MYCT1
chr4	46693150	46693239	evm.model.chr4.2103	STK24
chr35	2294069	2294185	evm.model.chr35.204	SPP2B
chr29	7757155	7757313	evm.model.chr29.423	SURF4
chr1	62837884	62837939	evm.model.chr1.2436	MYCT1
chr9	19520236	19520517	evm.model.chr9.625	WDFY4
chr28	5877939	5878104	evm.model.chr28.300	L2GL2
chr1	44110344	44110396	evm.model.chr1.1883	CE85L
chr1	16662157	16662307	evm.model.chr1.827	MYCT1
chr5	36011987	36012205	evm.model.chr5.1115	UBE3C
chr24	8568234	8568453	evm.model.chr24.371	MYCT1
chr27	4449578	4449724	evm.model.chr27.195	GALT9
chr10	8425782	8425898	evm.model.chr10.254	MYCT1
chr9	35242610	35242835	evm.model.chr9.1143	CPXM2
chr2	7198749	7198799	evm.model.chr2.349	MYCT1
chr17	806981	807320	evm.model.chr17.33	MYCT1
chr12	16845459	16845619	evm.model.chr12.772	MYCT1
chr23	4232835	4232930	evm.model.chr23.233	MYCT1
chr15	2626644	2626747	evm.model.chr15.95	MYCT1
chr10	14275981	14276075	evm.model.chr10.429	MYCT1
chr26	13627385	13627555	evm.model.chr26.568	CP250
chr2	4788684	4788870	evm.model.chr2.221	MYCT1
chr1	52336491	52336652	evm.model.chr1.2127	TXLNB
chr19	10322843	10322934	evm.model.chr19.346	MYCT1
chr2	29396505	29396605	evm.model.chr2.1247	MYCT1
chr1	5316415	5316570	evm.model.chr1.306	MYCT1
chr12	22577050	22577435	evm.model.chr12.1045	MYCT1
chr14	4106832	4107027	evm.model.chr14.246	MYCT1
chr19	2424025	2424172	evm.model.chr19.144	MYCT1
chr14	31146964	31147121	evm.model.chr14.1189	MYCT1
chr1	56529381	56529513	evm.model.chr1.2280	OPRM
chr1	56529381	56529513	evm.model.chr1.2280	OPRM
chr3	15283238	15283383	evm.model.chr3.616	TB22A
chr1	19465963	19466066	evm.model.chr1.963	MYCT1
chr35	2297572	2297649	evm.model.chr35.204	SPP2B
chr1	67371080	67371214	evm.model.chr1.2596	MYCT1
chr1	67371080	67371214	evm.model.chr1.2596	MYCT1
chr25	3220431	3220773	evm.model.chr25.205	MYCT1
chr25	3220431	3220773	evm.model.chr25.205	MYCT1
chr28	4424574	4424868	evm.model.chr28.224	45909
chr25	4081016	4081195	evm.model.chr25.261	MYCT1
chr7	3132230	3132520	evm.model.chr7.91	MYO1B
chr31	948571	948639	evm.model.chr31.94	P66B
chr1	6482869	6483097	evm.model.chr1.359	MYCT1
ctg1172	41471	41583	evm.model.ctg1172.8	MEGF6
chr25	3220375	3220816	evm.model.chr25.205	MYCT1
chr25	3220375	3220816	evm.model.chr25.205	MYCT1
chr30	7202061	7202323	evm.model.chr30.402	AN13B
chr25	4081016	4081382	evm.model.chr25.261	MYCT1
chr25	4081016	4081382	evm.model.chr25.261	MYCT1
ctg2709	109588	109905	evm.model.ctg2709.6	TOPRS
chr37	3888061	3888340	evm.model.chr37.317	CUL9
chr7	38572848	38573016	evm.model.chr7.1102	GALT5
chr7	38572848	38573016	evm.model.chr7.1102	GALT5
chr29	5507936	5508191	evm.model.chr29.273	SH2D3
chr29	5507936	5508191	evm.model.chr29.273	SH2D3
chr35	5675824	5676079	evm.model.chr35.493	HCN2
chr31	948493	948658	evm.model.chr31.94	P66B
ctg2199	172419	172622	evm.model.ctg2199.13	MEGF6
chr1	733159	733303	evm.model.chr1.46	MYCT1
chr37	3971170	3971327	evm.model.chr37.329	CUL9
chr37	3971170	3971327	evm.model.chr37.329	CUL9
ctg2663	29878	30119	evm.model.ctg2663.4	MEGF6
chr25	2910326	2910490	evm.model.chr25.181	MYCT1
chr25	2910326	2910490	evm.model.chr25.181	MYCT1
chr2	31499708	31499842	evm.model.chr2.1371	MYCT1
chr12	25389109	25389299	evm.model.chr12.1199	MYCT1
chr12	25509190	25509356	evm.model.chr12.1224	MYCT1
chr22	3305151	3305294	evm.model.chr22.91	MYCT1
chr25	2909518	2909664	evm.model.chr25.181	MYCT1
chr14	28437354	28437551	evm.model.chr14.1098	MYCT1
chr9	13423938	13424051	evm.model.chr9.376	PALD
chr36	5019213	5019346	evm.model.chr36.213	GP124
chr33	4362878	4362985	evm.model.chr33.278	ASAP3
ctg1940	175355	175430	evm.model.ctg1940.5	MEGF6
chr10	9760532	9760677	evm.model.chr10.297	MYCT1
chr26	823753	823859	evm.model.chr26.56	OPRX
chr3	15283238	15283477	evm.model.chr3.616	TB22A
chr1	62837859	62837939	evm.model.chr1.2436	MYCT1
chr12	26250481	26250550	evm.model.chr12.1282	MYCT1
chr34	5520595	5520663	evm.model.chr34.335	ANS1A
chr5	6051852	6051997	evm.model.chr5.218	COXM1
chr8	16372832	16373127	evm.model.chr8.688	TIM21
chr31	948727	948800	evm.model.chr31.94	P66B
chr8	5657717	5657983	evm.model.chr8.205	LAMA3
chr5	36011987	36012277	evm.model.chr5.1115	UBE3C
chr2	58855584	58855993	evm.model.chr2.2206	MYCT1
chr13	16553842	16553972	evm.model.chr13.691	MYCT1
chr2	62380855	62380997	evm.model.chr2.2308	MYCT1
chr2	4788684	4789113	evm.model.chr2.221	MYCT1
chr26	13528950	13529150	evm.model.chr26.561	UQCC1
chr22	9701183	9701235	evm.model.chr22.302	MYCT1
chr2	16888204	16888279	evm.model.chr2.697	MYCT1
chr1	67371051	67371214	evm.model.chr1.2596	MYCT1
chr1	67371051	67371214	evm.model.chr1.2596	MYCT1
chr18	17243334	17243426	evm.model.chr18.616	MYCT1
chr6	30781867	30781920	evm.model.chr6.931	PDLI5
chr23	2875192	2875316	evm.model.chr23.169	MYCT1
chr13	23175931	23176058	evm.model.chr13.1061	MYCT1
chr25	2676973	2677043	evm.model.chr25.162	CAC1H
chr19	2424025	2424172	evm.model.chr19.144	DI3L1
chr7	9044147	9044227	evm.model.chr7.248	MEGF6
chr6	33957389	33957605	evm.model.chr6.1041	MEGF6
chr5	40029649	40029824	evm.model.chr5.1254	MEGF6
chr5	40029649	40029824	evm.model.chr5.1254	MEGF6
chr23	4211130	4211224	evm.model.chr23.233	MSH3
chr2	36082707	36082779	evm.model.chr2.1544	RA51B
chr4	28889480	28889908	evm.model.chr4.1324	MEGF6

## Sheet: Table3
genes	logFC	logCPM	LR	PValue	FDR
evm.model.ctg2484.7	8.21872	4.7018	98.9635	2.57e-23	3.42e-19
evm.model.chr39.83	-3.84286	4.73144	95.5637	1.43e-22	9.53e-19
evm.model.chr2.1044	2.00791	6.77861	75.731	3.25e-18	1.44e-14
evm.model.chr19.788	2.38908	5.06158	74.645	5.63e-18	1.87e-14
evm.model.chr32.420	2.21134	6.722	69.7477	6.74e-17	1.79e-13
evm.model.chr33.152	2.40381	4.93821	68.8665	1.05e-16	2.34e-13
evm.model.chr23.1119	2.14564	6.76435	48.469	3.36e-12	6.38e-09
evm.model.chr31.436	2.39749	12.1111	45.5314	1.5e-11	2.5e-08
evm.model.chr19.625	2.39606	10.9367	44.9791	1.99e-11	2.95e-08
evm.model.chr2.873	1.61147	6.30518	39.7054	2.95e-10	3.86e-07
evm.model.chr33.160	1.64951	5.10739	39.5532	3.19e-10	3.86e-07
evm.model.chr14.333	2.75677	6.00363	38.6107	5.17e-10	5.74e-07
evm.model.chr36.149	1.80766	4.86165	38.4203	5.7e-10	5.84e-07
evm.model.chr2.874	1.90169	7.78977	38.1729	6.47e-10	6.14e-07
evm.model.chr3.2107	2.81389	3.87901	37.9887	7.12e-10	6.14e-07
evm.model.chr1.2395	1.66447	5.41144	37.9185	7.38e-10	6.14e-07
evm.model.ctg2057.1	-3.43604	3.70117	37.6992	8.25e-10	6.2e-07
evm.model.chr24.439	1.5886	7.48962	37.6696	8.38e-10	6.2e-07
evm.model.chr35.474	1.71329	7.44641	37.4046	9.6e-10	6.73e-07
evm.model.chr29.435	2.27925	6.99965	37.0081	1.18e-09	7.83e-07
evm.model.chr29.434	2.40167	6.56026	36.8315	1.29e-09	8.16e-07
evm.model.chr4.1908	2.00296	7.89258	33.5588	6.91e-09	4.18e-06
evm.model.chr14.437	2.1566	4.51703	32.3169	1.31e-08	7.58e-06
evm.model.chr19.617	1.97245	5.17563	32.1612	1.42e-08	7.87e-06
evm.model.chr2.1574	1.98369	7.975	31.872	1.65e-08	8.77e-06
evm.model.chr1.1284	1.84516	6.51963	31.6232	1.87e-08	9.58e-06
evm.model.chr36.168	1.34322	5.3477	31.5411	1.95e-08	9.63e-06
evm.model.chr2.1327	1.82658	5.04915	31.3203	2.19e-08	1.04e-05
evm.model.chr7.806	1.36663	7.89929	31.15	2.39e-08	1.1e-05
evm.model.ctg1144.2	1.68121	6.33066	31.062	2.5e-08	1.11e-05
evm.model.chr6.491	1.58736	4.82074	30.659	3.08e-08	1.31e-05
evm.model.chr17.803	-1.5656	4.86002	30.5582	3.24e-08	1.31e-05
evm.model.chr2.1566	-2.0022	4.33483	30.556	3.24e-08	1.31e-05
evm.model.chr38.104	1.61379	7.56692	29.8056	4.78e-08	1.87e-05
evm.model.chr1.1344	1.30267	6.29042	29.5287	5.51e-08	2.1e-05
evm.model.chr9.82	1.52033	6.80102	28.4356	9.69e-08	3.58e-05
evm.model.chr9.518	1.46368	7.0295	27.6029	1.49e-07	5.34e-05
evm.model.chr1.1343	1.23088	6.20968	27.5587	1.52e-07	5.34e-05
evm.model.chr3.473	2.262	5.42974	27.4195	1.64e-07	5.59e-05
evm.model.chr29.216	1.51428	4.96081	27.3437	1.7e-07	5.67e-05
evm.model.chr1.2450	1.72621	6.72415	27.2722	1.77e-07	5.74e-05
evm.model.chr4.40	1.34609	8.13415	26.4503	2.7e-07	8.48e-05
evm.model.chr6.627	1.59861	4.66927	26.4003	2.78e-07	8.48e-05
evm.model.chr14.1206	1.53211	5.51397	26.3754	2.81e-07	8.48e-05
evm.model.chr9.649	2.00414	11.0152	26.3379	2.87e-07	8.48e-05
evm.model.chr11.1051	1.46895	4.8079	26.2374	3.02e-07	8.74e-05
evm.model.chr4.219	2.55505	6.90138	26.1408	3.17e-07	8.83e-05
evm.model.chr30.245	1.37882	7.94025	26.1346	3.18e-07	8.83e-05
evm.model.chr30.88	2.87714	6.61572	25.9386	3.52e-07	9.57e-05
evm.model.ctg1100.1	7.53106	4.06216	25.874	3.64e-07	9.7e-05
evm.model.ctg585.3	1.97883	4.3896	25.7917	3.8e-07	9.93e-05
evm.model.chr16.74	2.2143	3.82238	25.5732	4.26e-07	0.000105854
evm.model.chr1.2536	1.87821	7.72846	25.5625	4.28e-07	0.000105854
evm.model.chr2.1532	1.44963	8.13917	25.5561	4.3e-07	0.000105854
evm.model.chr26.628	1.71554	10.8373	25.5219	4.37e-07	0.000105854
evm.model.chr37.398	1.33369	7.63136	24.9773	5.8e-07	0.000137884
evm.model.chr2.802	3.43604	3.33009	24.7706	6.46e-07	0.000150798
evm.model.chr3.2063	2.95719	3.44068	24.6762	6.78e-07	0.000155636
evm.model.chr7.232	1.96466	4.01088	24.599	7.06e-07	0.000159257
evm.model.chr7.122	1.87995	7.14098	24.5514	7.24e-07	0.000160517
evm.model.chr12.1148	1.7353	4.82095	24.4121	7.78e-07	0.00016972
evm.model.chr38.105	1.97812	8.14555	24.2903	8.29e-07	0.000177886
evm.model.chr11.633	1.38112	6.21848	23.5966	1.19e-06	0.000251
evm.model.chr28.379	1.95075	7.09283	23.5257	1.23e-06	0.00025537
evm.model.chr18.541	1.59598	4.7243	23.5033	1.25e-06	0.00025537
evm.model.chr22.737	1.44679	10.1117	23.1724	1.48e-06	0.000298706
evm.model.chr29.467	1.72011	5.21188	23.1351	1.51e-06	0.00030001
evm.model.chr18.429	1.75812	6.85863	23.0308	1.59e-06	0.000312074
evm.model.chr7.239	1.21007	6.00147	23	1.62e-06	0.000312521
evm.model.chr3.1459	-6.90717	3.69315	22.4255	2.18e-06	0.0004099
evm.model.chr16.305	3.08432	7.16497	22.4239	2.19e-06	0.0004099
evm.model.ctg2604.3	1.21165	11.382	22.3513	2.27e-06	0.000417197
evm.model.chr7.273	1.23686	7.07738	22.3366	2.29e-06	0.000417197
evm.model.chr5.1111	6.03212	2.90495	21.9961	2.73e-06	0.000491427
evm.model.chr6.626	1.25557	7.80182	21.9519	2.8e-06	0.000496173
evm.model.chr16.393	-1.18948	6.8219	21.8953	2.88e-06	0.000504298
evm.model.chr24.563	1.62951	11.4607	21.6829	3.22e-06	0.000556036
evm.model.ctg1685.36	1.71943	4.12474	21.6185	3.33e-06	0.000567634
evm.model.chr14.798	1.38917	4.61151	21.5516	3.44e-06	0.000580342
evm.model.chr24.579	-1.27948	9.91105	21.502	3.53e-06	0.000588113
evm.model.chr33.72	1.9386	4.04951	21.3539	3.82e-06	0.000627489
evm.model.chr18.656	1.46139	4.69561	21.2788	3.97e-06	0.000644625
evm.model.chr19.96	2.12188	5.03756	21.125	4.3e-06	0.000690047
evm.model.ctg1098.3	1.23217	5.3809	20.8137	5.06e-06	0.000802141
evm.model.chr19.167	1.41334	5.69486	20.7275	5.29e-06	0.00082919
evm.model.chr1.2451	1.47893	5.78499	20.5691	5.75e-06	0.000890243
evm.model.chr11.459	-1.9495	5.34476	20.4973	5.97e-06	0.000905675
evm.model.ctg150.4	-1.18588	5.08296	20.4791	6.03e-06	0.000905675
evm.model.ctg1856.4	1.70324	6.80009	20.465	6.07e-06	0.000905675
evm.model.chr2.1803	1.04084	6.29236	20.4492	6.12e-06	0.000905675
evm.model.chr32.460	1.32975	5.84766	20.3793	6.35e-06	0.000929022
evm.model.chr34.258	1.01274	10.0981	20.3551	6.43e-06	0.000930634
evm.model.chr3.2374	1.46493	6.83348	20.1705	7.08e-06	0.00101391
evm.model.ctg1611.3	1.58638	4.86176	20.0726	7.46e-06	0.00105578
evm.model.chr28.113	1.03235	8.55293	19.9993	7.75e-06	0.00108546
evm.model.chr14.738	2.13505	7.6523	19.8463	8.39e-06	0.00115864
evm.model.chr2.1787	1.22934	5.73326	19.8348	8.44e-06	0.00115864
evm.model.chr36.219	1.27636	9.18304	19.7416	8.86e-06	0.00120409
evm.model.chr16.5	1.06954	5.13954	19.6705	9.2e-06	0.00123712
evm.model.chr37.249	2.04503	10.3063	19.5508	9.8e-06	0.00129187
evm.model.chr7.123	1.73264	9.8594	19.5496	9.8e-06	0.00129187
evm.model.ctg2475.3	0.921585	8.75508	19.2962	1.12e-05	0.00146064
evm.model.chr25.362	-1.79125	3.97499	19.2018	1.18e-05	0.00151727
evm.model.ctg1740.1	-1.79115	4.31999	19.1614	1.2e-05	0.00151727
evm.model.chr23.312	1.21895	11.177	19.1522	1.21e-05	0.00151727
evm.model.chr26.120	1.2741	4.66284	19.1401	1.21e-05	0.00151727
evm.model.chr11.520	3.65743	2.8959	19.1323	1.22e-05	0.00151727
evm.model.chr9.500	1.13291	5.14156	19.1025	1.24e-05	0.00152686
evm.model.chr22.710	1.69459	3.99509	18.9896	1.31e-05	0.00160509
evm.model.chr13.176	5.4644	2.5818	18.9516	1.34e-05	0.00162246
evm.model.chr28.465	1.64277	4.36344	18.8504	1.41e-05	0.00169545
evm.model.chr18.343	1.06453	5.56331	18.7206	1.51e-05	0.0017986
evm.model.chr3.1314	1.14101	8.72091	18.7009	1.53e-05	0.00180124
evm.model.chr34.26	1.27408	5.99089	18.6189	1.6e-05	0.00186392
evm.model.chr32.127	1.55013	5.94653	18.5688	1.64e-05	0.00187761
evm.model.chr7.692	1.17834	5.91153	18.5583	1.65e-05	0.00187761
evm.model.chr14.403	1.10234	6.63864	18.5554	1.65e-05	0.00187761
evm.model.chr37.397	1.39591	6.92594	18.5208	1.68e-05	0.00189583
evm.model.chr16.162	-1.34145	4.55314	18.4756	1.72e-05	0.001925
evm.model.chr3.1468	5.15743	2.40643	18.4569	1.74e-05	0.00192772
evm.model.chr28.112	1.07303	10.1455	18.2633	1.92e-05	0.00211636
evm.model.chr16.12	1.11886	5.49785	18.1134	2.08e-05	0.00227082
evm.model.ctg2309.9	1.43712	5.62223	18.0317	2.17e-05	0.00235117
evm.model.chr37.329	1.94038	8.44985	17.8787	2.35e-05	0.00252732
evm.model.ctg1856.11	1.40744	8.9222	17.63	2.68e-05	0.00285724
evm.model.chr12.155	1.52005	7.50264	17.4446	2.96e-05	0.00312246
evm.model.ctg273.3	1.1832	11.7526	17.4311	2.98e-05	0.00312246
evm.model.chr8.757	1.08642	6.99822	17.4097	3.01e-05	0.00313319
evm.model.chr30.325	0.998759	8.06223	17.3859	3.05e-05	0.00314796
evm.model.chr11.1339	-0.982212	5.35905	17.3342	3.13e-05	0.00320985
evm.model.chr29.551	1.42213	4.26482	17.2671	3.25e-05	0.00329992
evm.model.chr1.2035	1.4649	9.38752	17.2243	3.32e-05	0.00334945
evm.model.chr16.73	2.44447	4.36125	17.1613	3.43e-05	0.00341342
evm.model.chr1.1915	1.16393	8.3757	17.1598	3.44e-05	0.00341342
evm.model.chr19.291	1.23742	9.0902	17.0424	3.66e-05	0.00360424
evm.model.chr16.431	1.97506	4.13958	17.0264	3.69e-05	0.00360794
evm.model.chr16.400	1.32547	6.67385	16.96	3.82e-05	0.00369147
evm.model.chr28.114	1.03195	6.73304	16.9553	3.83e-05	0.00369147
evm.model.chr12.1249	1.12027	4.81393	16.9047	3.93e-05	0.00376385
evm.model.chr32.459	1.09671	7.24797	16.888	3.97e-05	0.00377004
evm.model.chr31.366	1.74261	5.06648	16.8607	4.02e-05	0.00379752
evm.model.chr4.1812	0.98049	8.45577	16.8421	4.06e-05	0.00380781
evm.model.chr3.2373	1.28432	7.7339	16.7844	4.19e-05	0.00389807
evm.model.chr14.125	2.25969	3.56967	16.6879	4.41e-05	0.00405257
evm.model.chr5.163	1.12468	5.52241	16.6843	4.41e-05	0.00405257
evm.model.chr6.642	1.53948	5.77024	16.6515	4.49e-05	0.00409483
evm.model.chr15.776	1.17379	6.85191	16.629	4.55e-05	0.0041157
evm.model.chr4.978	1.64101	7.07811	16.6129	4.58e-05	0.00412255
evm.model.ctg2539.34	2.47731	11.005	16.5496	4.74e-05	0.00423406
evm.model.chr31.248	1.61862	4.62186	16.5256	4.8e-05	0.00425927
evm.model.chr16.507	1.13828	6.7263	16.4948	4.88e-05	0.00428958
evm.model.chr12.971	1.78642	5.02323	16.4778	4.92e-05	0.00428958
evm.model.chr7.163	1.43321	8.37047	16.4746	4.93e-05	0.00428958
evm.model.chr1.201	1.23282	4.79563	16.4098	5.1e-05	0.00441008
evm.model.ctg2575.2	0.994674	7.16474	16.3149	5.36e-05	0.00459155
evm.model.ctg630.5	1.15451	5.60959	16.2976	5.41e-05	0.00459155
evm.model.chr29.198	1.19465	6.61802	16.2855	5.45e-05	0.00459155
evm.model.chr13.868	-1.15133	5.23904	16.2847	5.45e-05	0.00459155
evm.model.chr2.2187	0.985321	7.5668	16.2601	5.52e-05	0.00462238
evm.model.chr3.271	1.19593	5.5103	16.1973	5.71e-05	0.00474829
evm.model.chr33.92	1.63931	3.86406	16.0772	6.08e-05	0.0050278
evm.model.chr34.190	1.407	7.46468	16.0364	6.21e-05	0.00506463
evm.model.chr22.174	3.39809	2.6622	16.0306	6.23e-05	0.00506463
evm.model.chr9.176	1.26819	6.42991	16.0225	6.26e-05	0.00506463
evm.model.chr31.107	1.2876	11.1076	16.0169	6.28e-05	0.00506463
evm.model.chr11.1057	1.37247	4.25258	15.9698	6.44e-05	0.00513886
evm.model.chr13.1182	0.967197	7.09942	15.9576	6.48e-05	0.00513886
evm.model.chr2.1619	1.89428	3.60863	15.9552	6.49e-05	0.00513886
evm.model.chr24.438	1.27363	4.74136	15.8263	6.94e-05	0.00544201
evm.model.chr1.2453	1.31661	7.22708	15.8244	6.95e-05	0.00544201
evm.model.chr26.30	1.30586	4.35505	15.7863	7.09e-05	0.00551998
evm.model.ctg1127.17	1.42466	4.14741	15.7384	7.27e-05	0.00562884
evm.model.chr37.364	1.57435	5.02157	15.7	7.42e-05	0.00571084
evm.model.chr34.193	2.4595	3.07161	15.6199	7.74e-05	0.00592371
evm.model.chr11.1080	0.997718	5.7027	15.6029	7.81e-05	0.00594305
evm.model.chr33.77	1.46141	4.07339	15.5484	8.04e-05	0.00608209
evm.model.chr27.361	-0.963207	5.76831	15.5221	8.15e-05	0.00613269
evm.model.chr27.532	-1.1697	7.23646	15.4847	8.32e-05	0.00621993
evm.model.chr19.94	-1.12909	6.90092	15.4627	8.41e-05	0.00625752
evm.model.chr2.1979	1.59434	6.56177	15.445	8.49e-05	0.00628144
evm.model.chr27.645	-0.903372	9.21	15.3922	8.74e-05	0.00642386
evm.model.ctg1932.5	-1.24685	4.50188	15.3505	8.93e-05	0.0065311
evm.model.chr11.403	1.07065	5.22366	15.3095	9.13e-05	0.00663786
evm.model.chr12.1198	1.12581	9.75819	15.2605	9.37e-05	0.00671991
evm.model.chr36.135	1.26528	4.81808	15.2605	9.37e-05	0.00671991
evm.model.chr14.294	1.12655	4.68405	15.2556	9.39e-05	0.00671991
evm.model.chr15.225	0.896397	7.32664	15.2354	9.49e-05	0.00674015
evm.model.chr25.239	1.2052	4.49718	15.2255	9.54e-05	0.00674015
evm.model.ctg435.2	0.884437	8.72168	15.2197	9.57e-05	0.00674015
evm.model.chr12.693	-3.40788	3.06715	15.1855	9.74e-05	0.00682708
evm.model.chr16.933	0.90415	6.55749	15.1405	9.98e-05	0.00695498
evm.model.chr7.653	1.35171	9.43329	15.1095	0.000101449	0.0070333
evm.model.chr19.787	2.57528	8.17989	15.051	0.000104644	0.00721721
evm.model.chr3.2204	2.80245	6.20328	15.0257	0.000106056	0.00727685
evm.model.chr22.738	1.17647	5.57799	14.9633	0.000109625	0.00745878
evm.model.chr23.556	1.56387	4.92655	14.9598	0.000109828	0.00745878
evm.model.chr22.688	1.03179	4.96297	14.8954	0.000113637	0.0076783
evm.model.chr11.610	2.09633	3.28549	14.8227	0.000118104	0.0079398
evm.model.chr15.419	1.21156	6.42521	14.7443	0.000123117	0.00823526
evm.model.chr2.1810	-2.5478	3.35716	14.7009	0.000125985	0.00838493
evm.model.chr7.278	1.2545	4.38857	14.649	0.000129507	0.00857643
evm.model.chr6.414	1.44523	7.09422	14.61	0.000132208	0.00871198
evm.model.ctg1232.6	0.938079	6.66362	14.5088	0.00013951	0.00914784
evm.model.chr19.108	-1.24782	4.86633	14.3743	0.000149834	0.00977666
evm.model.chr21.293	1.8291	3.6112	14.2889	0.000156786	0.0101804
evm.model.chr1.1418	1.52852	4.24844	14.1883	0.000165398	0.0106875
evm.model.chr11.464	1.04003	6.10141	14.1634	0.000167602	0.0107776
evm.model.chr32.455	2.15422	4.9672	14.1371	0.000169957	0.0108488
evm.model.chr24.617	1.31365	4.50452	14.1329	0.000170341	0.0108488
evm.model.chr12.847	2.88257	2.73674	14.062	0.00017688	0.0110749
evm.model.chr18.570	1.10063	4.61568	14.0617	0.000176908	0.0110749
evm.model.chr5.647	1.79184	10.277	14.0562	0.000177426	0.0110749
evm.model.chr3.1442	-1.96185	3.43119	14.0409	0.000178882	0.0110749
evm.model.chr3.1444	-1.96185	3.43119	14.0409	0.000178882	0.0110749
evm.model.chr3.1451	-1.96185	3.43119	14.0409	0.000178882	0.0110749
evm.model.chr29.560	1.07152	6.27901	14.0141	0.000181447	0.0111817
evm.model.chr35.347	-0.875778	6.43298	14.0007	0.000182739	0.0112094
evm.model.chr3.1179	1.62227	5.66831	13.9437	0.000188371	0.0115019
evm.model.chr25.128	-0.899133	5.91632	13.8549	0.000197479	0.0120029
evm.model.chr30.294	1.30807	7.61624	13.8318	0.000199921	0.0120961
evm.model.chr2.2125	1.00559	4.82423	13.822	0.000200968	0.0121044
evm.model.chr5.1349	1.51108	4.22838	13.7297	0.000211089	0.0126568
evm.model.chr2.1915	0.763716	7.88546	13.69	0.000215594	0.0128285
evm.model.chr26.325	-0.880898	6.2474	13.6868	0.00021597	0.0128285
evm.model.chr2.2123	1.27548	4.74877	13.6751	0.000217317	0.0128285
evm.model.chr5.714	1.31927	4.14528	13.6678	0.000218161	0.0128285
evm.model.chr31.11	0.917113	6.43535	13.6626	0.000218772	0.0128285
evm.model.ctg273.4	0.993696	6.52597	13.6433	0.000221028	0.0129039
evm.model.chr20.46	1.1068	6.80869	13.6236	0.000223359	0.0129766
evm.model.chr12.1017	-1.05948	8.60561	13.6164	0.000224223	0.0129766
evm.model.chr12.970	1.73664	3.68069	13.5966	0.000226596	0.0130572
evm.model.chr7.271	1.07	7.92642	13.5781	0.000228835	0.0131294
evm.model.ctg995.4	2.91371	4.0698	13.5546	0.000231721	0.0132379
evm.model.chr8.65	0.827655	6.64143	13.5437	0.000233072	0.0132582
evm.model.chr34.327	1.2248	4.44562	13.5228	0.000235682	0.0133496
evm.model.chr1.2452	1.20594	6.44807	13.412	0.000250024	0.0140235
evm.model.chr13.1284	1.58684	3.71227	13.4004	0.00025157	0.0140235
evm.model.ctg2632.5	-2.12303	3.2395	13.3895	0.000253031	0.0140235
evm.model.chr15.627	1.62154	3.66458	13.3895	0.000253042	0.0140235
evm.model.chr11.1099	-1.45376	4.33003	13.389	0.000253107	0.0140235
evm.model.chr30.71	0.986274	6.21534	13.3831	0.0002539	0.0140235
evm.model.ctg668.6	1.03786	4.73315	13.3459	0.00025899	0.0142455
evm.model.chr29.268	1.12688	6.33768	13.2443	0.000273415	0.014977
evm.model.chr2.883	0.841925	5.64297	13.1876	0.000281811	0.0153535
evm.model.chr37.277	1.23949	5.59822	13.1763	0.000283517	0.0153535
evm.model.chr27.51	0.926315	9.55907	13.1747	0.000283748	0.0153535
evm.model.chr31.389	-2.33132	3.0665	13.1009	0.00029515	0.0159059
evm.model.chr3.1878	-1.11841	5.36781	13.062	0.000301349	0.0161744
evm.model.chr19.164	1.68251	3.54455	12.9308	0.000323222	0.0172788
evm.model.chr7.845	-0.983367	5.22572	12.9217	0.000324803	0.0172938
evm.model.chr11.634	0.841966	5.56246	12.8843	0.000331345	0.0175718
evm.model.chr15.648	2.77148	3.19195	12.8703	0.000333841	0.0176339
evm.model.chr32.456	2.17541	5.06066	12.8186	0.000343196	0.0180565
evm.model.ctg2202.2	0.926335	8.31022	12.7963	0.00034731	0.018166
evm.model.chr6.226	1.40009	8.26441	12.7925	0.000348008	0.018166
evm.model.chr10.278	-1.03029	4.75049	12.7539	0.000355276	0.0184729
evm.model.chr2.684	1.31194	5.88972	12.6998	0.000365698	0.0189409
evm.model.chr13.818	1.56279	9.3103	12.6924	0.000367138	0.0189418
evm.model.chr1.1375	0.956423	8.18947	12.6626	0.000373043	0.0191721
evm.model.chr11.713	1.0935	6.09382	12.6124	0.000383206	0.0196187
evm.model.chr3.1893	1.46123	5.55759	12.6029	0.000385143	0.0196423
evm.model.chr19.182	1.46232	5.12446	12.5733	0.000391292	0.0198797
evm.model.chr15.698	0.788104	6.68159	12.529	0.000400679	0.0202792
evm.model.chr3.1306	-1.16157	4.39068	12.5208	0.000402456	0.020292
evm.model.chr2.1324	1.77532	8.00116	12.4914	0.000408827	0.0205354
evm.model.chr4.2104	1.1277	4.8343	12.4808	0.000411156	0.0205748
evm.model.chr22.705	-0.801609	5.81029	12.4632	0.000415049	0.0206918
evm.model.ctg2235.8	1.08861	5.89221	12.3923	0.000431109	0.0214123
evm.model.chr32.285	0.943978	5.21211	12.3635	0.000437809	0.0216642
evm.model.chr5.930	2.08706	3.64515	12.322	0.000447653	0.0220074
evm.model.chr37.270	-0.914604	5.92867	12.3203	0.00044805	0.0220074
evm.model.chr22.686	1.17503	4.28807	12.3101	0.000450524	0.0220475
evm.model.chr3.1952	1.97855	3.6987	12.2192	0.000472995	0.0230451
evm.model.chr2.1381	2.448	3.54086	12.2119	0.00047485	0.0230451
evm.model.chr25.205	1.60238	7.00547	12.207	0.000476103	0.0230451
evm.model.chr9.749	1.16439	4.61516	12.1901	0.000480432	0.0231704
evm.model.ctg1127.4	0.865691	5.7353	12.169	0.000485892	0.0233491
evm.model.chr16.335	-1.13631	5.10052	12.1447	0.000492272	0.0235212
evm.model.chr20.743	0.988076	6.23384	12.1419	0.000493007	0.0235212
evm.model.chr9.627	1.35785	4.34769	12.113	0.000500705	0.0238031
evm.model.chr20.957	-0.913043	6.73578	12.0854	0.000508175	0.0240723
evm.model.chr24.754	1.64116	3.51723	12.0748	0.000511079	0.024124
evm.model.chr14.996	0.978611	8.1169	12.0283	0.000523979	0.0246455
evm.model.ctg1012.3	0.96258	6.72915	12.0078	0.000529798	0.0248315
evm.model.chr22.121	1.07809	4.52047	11.9955	0.000533278	0.0249069
evm.model.chr27.594	-1.58442	5.12427	11.9808	0.000537518	0.0250171
evm.model.chr5.1003	1.13055	8.20236	11.898	0.000561952	0.0260632
evm.model.chr7.831	-0.787616	5.79243	11.8694	0.000570633	0.0263033
evm.model.ctg2663.21	0.873491	9.55202	11.868	0.000571081	0.0263033
evm.model.ctg1252.7	1.00554	6.1182	11.8487	0.000577012	0.0264777
evm.model.chr14.165	-1.01646	4.67575	11.8428	0.000578845	0.0264777
evm.model.chr26.315	1.67755	3.45249	11.8245	0.000584577	0.0266483
evm.model.chr7.469	1.10967	6.87591	11.8058	0.000590475	0.0268253
evm.model.chr16.558	1.28974	4.00832	11.7763	0.000599887	0.027092
evm.model.chr4.1043	1.08958	4.41007	11.7712	0.000601553	0.027092
evm.model.chr17.136	1.00918	5.25423	11.7666	0.000603036	0.027092
evm.model.chr22.125	1.70269	3.75293	11.7621	0.000604486	0.027092
evm.model.chr11.1082	0.901716	6.93586	11.7497	0.000608539	0.0271821
evm.model.chr26.75	-1.30902	5.15754	11.708	0.000622321	0.027639
evm.model.chr3.2075	1.12882	6.63491	11.7062	0.000622921	0.027639
evm.model.chr3.553	1.16197	6.7511	11.6977	0.000625784	0.0276738
evm.model.chr19.770	0.736608	5.59879	11.6801	0.000631727	0.0278017
evm.model.chr22.91	1.03815	6.22182	11.6767	0.000632875	0.0278017
evm.model.chr16.639	1.13273	7.06568	11.6706	0.000634943	0.0278017
evm.model.chr2.351	-0.771855	6.20152	11.584	0.000665226	0.0290322
evm.model.chr7.213	1.50563	8.78926	11.5748	0.000668519	0.0290806
evm.model.chr4.1137	0.981577	7.2987	11.4739	0.000705786	0.0306017
evm.model.chr28.556	0.825291	9.71007	11.4666	0.000708597	0.0306238
evm.model.chr18.732	2.77605	2.58842	11.3987	0.000734972	0.0316609
evm.model.chr36.139	-1.24113	7.55757	11.3804	0.000742232	0.0318069
evm.model.chr38.99	1.65598	7.437	11.3781	0.00074314	0.0318069
evm.model.chr26.119	1.20063	4.12779	11.3657	0.000748132	0.0319179
evm.model.chr3.1929	0.956072	8.32399	11.3327	0.00076156	0.032387
evm.model.chr35.307	1.10411	8.55216	11.281	0.000783064	0.0331954
evm.model.chr5.640	1.5122	6.15613	11.2744	0.000785816	0.0332063
evm.model.chr27.230	-2.78149	3.16098	11.1924	0.000821347	0.0345468
evm.model.chr13.967	0.766689	7.04802	11.1843	0.000824928	0.0345468
evm.model.chr26.118	1.44717	3.71516	11.1795	0.000827042	0.0345468
evm.model.chr4.719	0.889507	4.85122	11.1776	0.000827919	0.0345468
evm.model.chr18.167	0.880175	5.35228	11.1586	0.000836448	0.0346458
evm.model.chr1.2015	1.24401	4.20901	11.156	0.000837602	0.0346458
evm.model.chr32.132	-0.9679	4.92001	11.1549	0.000838101	0.0346458
evm.model.chr25.407	0.870675	5.64269	11.1401	0.000844833	0.034816
evm.model.chr3.1622	1.05455	9.21366	11.0853	0.000870165	0.0357493
evm.model.chr11.478	0.828753	5.35122	11.0581	0.000882996	0.03609
evm.model.chr19.653	1.06653	10.0454	11.0563	0.000883882	0.03609
evm.model.chr8.1369	4.54774	2.12042	11.0048	0.000908761	0.0369441
evm.model.chr35.254	-0.838996	5.91738	11.0016	0.000910351	0.0369441
evm.model.chr27.52	0.774798	6.57969	10.9692	0.000926387	0.0374807
evm.model.chr3.1905	0.741741	7.92913	10.9563	0.00093285	0.0376278
evm.model.ctg1613.2	-2.85786	2.92784	10.9244	0.00094907	0.0381664
evm.model.chr14.725	0.711648	5.59353	10.9151	0.000953813	0.0382059
evm.model.ctg2667.1	1.29234	8.86756	10.9087	0.00095715	0.0382059
evm.model.chr32.11	-0.92016	4.9602	10.9057	0.000958663	0.0382059
evm.model.ctg2616.1	0.991132	6.65125	10.8563	0.000984598	0.0389909
evm.model.chr15.1015	2.50703	2.67729	10.8515	0.000987164	0.0389909
evm.model.chr37.205	0.798286	6.06718	10.8506	0.000987662	0.0389909
evm.model.chr5.32	0.883353	7.23828	10.846	0.000990078	0.0389909
evm.model.chr15.420	0.831505	7.81086	10.8265	0.00100058	0.0391835
evm.model.chr16.565	0.882487	4.82752	10.826	0.00100085	0.0391835
evm.model.ctg1226.12	1.4784	4.47652	10.8046	0.00101248	0.0395221
evm.model.chr20.457	0.913706	7.08756	10.7683	0.00103252	0.0401869
evm.model.chr30.251	0.702875	7.48818	10.704	0.00106906	0.0414345
evm.model.chr19.226	0.779003	7.1705	10.701	0.0010708	0.0414345
evm.model.chr6.504	1.11204	4.38407	10.6699	0.00108896	0.0420149
evm.model.chr33.109	0.852678	6.91706	10.6352	0.00110957	0.0426862
evm.model.chr19.72	1.03917	4.39492	10.6297	0.00111283	0.0426884
evm.model.ctg2839.2	0.944557	7.03471	10.6122	0.00112344	0.0429714
evm.model.ctg486.2	0.823889	11.706	10.4983	0.00119482	0.0455709
evm.model.chr7.677	1.02997	6.28557	10.45	0.00122652	0.0466463
evm.model.chr33.206	0.717607	7.09971	10.4332	0.00123773	0.0469384
evm.model.chr2.437	-0.705688	6.81654	10.4175	0.00124826	0.0472035
evm.model.chr3.2113	-3.15792	2.45424	10.4045	0.00125712	0.0474036
evm.model.chr21.576	0.964179	5.0486	10.3962	0.00126275	0.0474817
evm.model.chr8.282	-0.845261	4.92082	10.3669	0.00128294	0.048105
evm.model.chr15.399	0.785688	5.56412	10.3526	0.00129291	0.0483425
evm.model.chr32.426	1.11746	4.18505	10.3359	0.0013047	0.0486468
evm.model.chr5.513	-0.924946	6.92847	10.3251	0.00131234	0.0487949
evm.model.chr4.1298	0.909139	6.60389	10.2772	0.00134686	0.0499389
evm.model.chr14.84	1.02612	5.87028	10.2588	0.00136033	0.0501648
evm.model.ctg2198.8	0.771089	5.47017	10.2586	0.00136049	0.0501648
evm.model.chr27.106	-0.869876	4.83206	10.2494	0.00136726	0.050275
evm.model.chr6.1162	0.9489	4.7878	10.2349	0.0013781	0.0505341
evm.model.chr9.602	3.37144	6.78219	10.1802	0.00141958	0.0519121
evm.model.chr5.548	1.6976	5.64699	10.1662	0.00143043	0.0521655
evm.model.chr4.596	-0.81555	5.77798	10.1595	0.00143563	0.052212
evm.model.ctg1012.2	-2.43852	2.75252	10.152	0.00144145	0.0522812
evm.model.chr10.305	4.32629	2.03254	10.1421	0.00144924	0.0524084
evm.model.ctg620.3	-1.17026	4.61799	10.1375	0.00145283	0.0524084
evm.model.ctg1874.8	0.721469	7.12954	10.1214	0.00146558	0.0527252
evm.model.ctg1226.11	1.80894	3.13305	10.0981	0.00148419	0.0532509
evm.model.ctg620.2	1.02028	6.35246	10.0896	0.00149108	0.0533543
evm.model.chr13.1408	0.854376	5.2488	10.0502	0.00152335	0.0543629
evm.model.ctg1154.16	0.804103	10.182	10.0229	0.00154608	0.0549195
evm.model.chr18.686	0.765755	6.48302	10.0198	0.00154869	0.0549195
evm.model.chr18.589	1.00594	4.39994	10.0166	0.00155133	0.0549195
evm.model.ctg2437.6	0.719038	7.63366	10.0081	0.00155854	0.0550286
evm.model.chr35.198	1.02158	4.69846	9.99765	0.0015674	0.0551949
evm.model.chr13.833	0.656873	5.99114	9.95436	0.00160469	0.0563589
evm.model.chr19.235	1.01225	4.52725	9.92802	0.00162781	0.0570206
evm.model.ctg2386.7	-0.824365	5.19449	9.90236	0.00165067	0.0576108
evm.model.ctg77.4	1.92803	2.99689	9.89477	0.00165749	0.0576108
evm.model.ctg1072.1	1.56539	3.54561	9.8946	0.00165765	0.0576108
evm.model.chr22.739	0.973616	5.63585	9.88972	0.00166205	0.0576134
evm.model.chr5.223	1.11728	4.12351	9.8699	0.00168004	0.0580859
evm.model.chr33.392	2.67674	2.50179	9.85373	0.00169487	0.0584468
evm.model.chr31.442	1.85272	3.74711	9.83045	0.00171646	0.0590384
evm.model.chr7.874	-1.04567	4.61626	9.81353	0.00173233	0.0594304
evm.model.chr24.535	0.944981	5.52139	9.79122	0.00175347	0.0597831
evm.model.chr16.751	2.20081	2.77131	9.79088	0.00175379	0.0597831
evm.model.chr16.510	0.869691	8.08697	9.78849	0.00175608	0.0597831
evm.model.chr7.119	-0.716219	5.96645	9.76353	0.00178008	0.0604456
evm.model.ctg77.3	1.46888	4.92547	9.75144	0.00179182	0.0606893
evm.model.ctg1884.1	1.28753	3.77292	9.68556	0.00185722	0.0627448
evm.model.chr35.100	-0.904234	7.5163	9.6786	0.00186426	0.0628233
evm.model.chr27.392	0.77429	7.11006	9.6643	0.00187884	0.0631546
evm.model.ctg1146.4	1.29865	6.83759	9.6498	0.00189372	0.0634946
evm.model.chr25.497	-1.94024	3.0421	9.63473	0.00190932	0.0638568
evm.model.chr15.1092	-0.955539	10.2689	9.62876	0.00191553	0.063904
evm.model.chr13.1425	-0.989008	4.42457	9.54684	0.00200294	0.0666527
evm.model.chr11.391	1.3014	3.92706	9.53028	0.0020211	0.0670893
evm.model.chr18.201	0.750435	6.00521	9.51303	0.00204018	0.0675544
evm.model.chr1.1288	0.726246	7.12647	9.49648	0.00205867	0.0679974
evm.model.chr20.43	0.790569	5.23088	9.48686	0.00206949	0.0681856
evm.model.ctg1016.5	0.990455	6.88596	9.45829	0.00210197	0.0690847
evm.model.chr29.276	0.896881	5.20266	9.4507	0.00211069	0.0692003
evm.model.chr3.1294	1.24728	4.28544	9.42736	0.00213772	0.0699145
evm.model.chr33.113	-0.753311	7.21066	9.40945	0.0021587	0.0704277
evm.model.chr21.299	-1.07971	4.67186	9.38055	0.002193	0.0713158
evm.model.chr18.735	0.802544	5.48724	9.37259	0.00220254	0.0713158
evm.model.chr30.193	-0.79488	4.93992	9.36908	0.00220676	0.0713158
evm.model.chr30.326	0.840797	5.41309	9.36382	0.0022131	0.0713158
evm.model.chr20.326	0.843956	6.01747	9.36295	0.00221416	0.0713158
evm.model.chr22.488	1.01476	7.59779	9.35971	0.00221807	0.0713158
evm.model.ctg848.9	-2.48604	3.42798	9.33833	0.0022441	0.0719788
evm.model.chr2.1230	-3.03894	2.40051	9.32862	0.00225602	0.0721871
evm.model.chr5.993	0.828398	7.85721	9.32063	0.00226588	0.0721982
evm.model.chr22.71	0.663078	6.21558	9.31956	0.00226721	0.0721982
evm.model.chr20.558	-0.819056	5.78707	9.302	0.00228904	0.0727194
evm.model.chr12.567	0.917117	4.64133	9.29234	0.00230114	0.0729296
evm.model.chr30.577	0.885657	7.81764	9.27284	0.00232577	0.0735351
evm.model.chr35.255	-0.738242	5.92008	9.26674	0.00233353	0.0736057
evm.model.chr30.80	1.83317	3.12963	9.19756	0.00242338	0.0762592
evm.model.chr30.342	1.00662	8.00516	9.17968	0.00244716	0.0765502
evm.model.ctg1127.15	1.31695	3.65856	9.17916	0.00244787	0.0765502
evm.model.chr33.22	0.87311	8.07355	9.17765	0.00244988	0.0765502
evm.model.chr13.1190	1.43277	9.87212	9.16414	0.00246803	0.0769366
evm.model.chr6.1087	0.680577	5.7938	9.15465	0.00248087	0.0771562
evm.model.chr26.373	-0.815433	5.18265	9.14792	0.00249	0.0772598
evm.model.chr3.1246	1.77776	3.91307	9.14226	0.00249772	0.077319
evm.model.chr21.530	1.80766	9.81967	9.12009	0.00252817	0.0780801
evm.model.chr7.974	4.17805	1.97606	9.09983	0.00255634	0.0787671
evm.model.chr2.1843	0.891642	4.64251	9.08129	0.00258238	0.0793859
evm.model.chr29.295	-0.696995	5.85962	9.06832	0.00260076	0.0797667
evm.model.chr30.222	0.916807	4.85657	9.05474	0.00262014	0.0801764
evm.model.chr10.195	0.706021	5.16778	9.04314	0.00263683	0.0803005
evm.model.chr6.600	-1.63674	3.50711	9.04074	0.00264028	0.0803005
evm.model.chr30.403	1.49581	3.38154	9.03662	0.00264624	0.0803005
evm.model.chr8.408	-2.77983	2.47094	9.03518	0.00264833	0.0803005
evm.model.chr10.1064	0.676485	9.35548	9.02756	0.0026594	0.0804527
evm.model.ctg800.2	0.851873	4.67164	8.98302	0.00272499	0.0821491
evm.model.chr15.89	1.14818	3.94506	8.98114	0.00272781	0.0821491
evm.model.chr2.132	0.91032	6.0457	8.97274	0.00274038	0.0822926
evm.model.chr35.497	-0.840917	4.86535	8.96873	0.00274639	0.0822926
evm.model.chr21.529	1.58256	11.7798	8.9621	0.00275639	0.0822926
evm.model.chr5.998	0.967376	6.49634	8.96149	0.00275731	0.0822926
evm.model.chr1.1196	0.735652	7.84065	8.95632	0.00276512	0.0823412
evm.model.chr20.680	1.00562	8.11766	8.95141	0.00277256	0.0823585
evm.model.chr12.518	-0.826293	8.8697	8.94778	0.00277808	0.0823585
evm.model.chr9.72	1.21814	5.811	8.86717	0.00290345	0.0858055
evm.model.chr16.409	1.12104	4.76521	8.86109	0.00291314	0.0858055
evm.model.chr2.2295	1.02741	6.15277	8.86074	0.00291369	0.0858055
evm.model.chr31.296	1.02016	6.112	8.8564	0.00292063	0.08582
evm.model.chr30.347	0.743897	5.39181	8.84971	0.00293135	0.0858503
evm.model.chr35.486	-0.869727	5.62831	8.84265	0.00294271	0.0858503
evm.model.chr18.71	-0.762953	5.91834	8.83778	0.00295057	0.0858503
evm.model.chr20.609	1.61088	3.20193	8.83744	0.00295112	0.0858503
evm.model.chr12.1592	0.820998	5.82894	8.83572	0.00295391	0.0858503
evm.model.chr3.1471	-1.05993	4.15204	8.7683	0.0030651	0.088888
evm.model.chr3.1361	0.682851	5.21168	8.75286	0.00309118	0.0893408
evm.model.chr14.1005	1.45753	4.09084	8.75111	0.00309414	0.0893408
evm.model.chr9.640	-0.679378	7.23339	8.73021	0.0031298	0.0899832
evm.model.chr4.878	0.809659	4.76345	8.73015	0.00312991	0.0899832
evm.model.chr16.89	0.717356	5.75295	8.72097	0.00314571	0.0900862
evm.model.chr4.1973	1.00333	4.22522	8.71983	0.00314768	0.0900862
evm.model.chr24.750	0.754704	5.84196	8.71396	0.00315782	0.0900862
evm.model.ctg226.5	1.62717	5.63589	8.7067	0.00317042	0.0900862
evm.model.chr14.1188	-1.7106	3.61584	8.70495	0.00317347	0.0900862
evm.model.chr7.612	0.881412	5.14155	8.70459	0.0031741	0.0900862
evm.model.chr20.744	1.01158	5.25686	8.69601	0.00318908	0.0903188
evm.model.chr6.196	-0.772109	4.97702	8.62871	0.00330905	0.0933682
evm.model.chr24.9	-0.782536	4.87112	8.62077	0.00332351	0.0933682
evm.model.chr37.424	-0.845323	5.1625	8.6202	0.00332456	0.0933682
evm.model.chr18.311	0.699123	6.67522	8.62006	0.00332481	0.0933682
evm.model.chr15.118	1.15891	3.86536	8.60191	0.00335811	0.0940096
evm.model.chr28.395	0.633927	7.03449	8.59992	0.00336178	0.0940096
evm.model.chr1.123	-1.00327	4.97274	8.57931	0.00340005	0.0948806
evm.model.chr22.176	1.08807	4.00671	8.55395	0.00344774	0.0960102
evm.model.chr24.691	0.703391	7.17667	8.54095	0.00347244	0.0964961
evm.model.chr6.836	-1.05064	6.35856	8.53568	0.00348252	0.0965746
evm.model.chr3.722	0.755826	5.18391	8.52664	0.00349985	0.0968533
evm.model.chr14.1240	0.657443	6.93685	8.51537	0.0035216	0.0972531
evm.model.chr7.397	1.01146	6.10461	8.50674	0.00353833	0.0975127
evm.model.chr7.1030	-1.63881	3.38157	8.48023	0.00359027	0.0985889
evm.model.chr24.456	-1.27954	5.01315	8.47926	0.00359219	0.0985889
evm.model.chr14.724	0.608346	8.33552	8.46445	0.00362155	0.0989639
evm.model.chr2.1231	-0.707612	5.27551	8.46261	0.00362521	0.0989639
evm.model.chr5.1364	1.50837	3.28389	8.46113	0.00362816	0.0989639
evm.model.chr23.573	1.58124	6.63893	8.45138	0.00364767	0.0992927
evm.model.chr1.949	0.950422	4.31505	8.43741	0.0036758	0.0998542
evm.model.chr31.99	0.74712	6.74114	8.39738	0.00375762	0.10158
evm.model.chr11.5	0.804624	5.89135	8.39347	0.00376571	0.10158
evm.model.chr1.614	0.712395	5.48423	8.39179	0.0037692	0.10158
evm.model.chr24.782	0.707612	6.44543	8.39148	0.00376984	0.10158
evm.model.chr37.276	1.20985	6.61833	8.37138	0.00381176	0.102502
evm.model.chr37.393	1.60875	4.20151	8.35796	0.00384002	0.103049
evm.model.chr2.1332	0.87099	5.04413	8.35438	0.00384758	0.103049
evm.model.chr32.472	-0.630164	5.58334	8.34782	0.0038615	0.103214
evm.model.chr22.173	1.36301	3.4702	8.33035	0.00389881	0.1037
evm.model.chr26.531	-0.682652	5.58813	8.32876	0.00390222	0.1037
evm.model.chr15.403	-0.676827	6.30469	8.3255	0.00390924	0.1037
evm.model.chr22.514	-0.653285	6.86466	8.32474	0.00391086	0.1037
evm.model.chr13.870	-0.659756	6.11194	8.32082	0.00391932	0.103718
evm.model.chr15.478	0.631653	5.86519	8.31144	0.0039396	0.104048
evm.model.chr15.1097	-0.892627	9.7442	8.29562	0.00397409	0.104751
evm.model.chr30.252	0.626973	7.07811	8.28914	0.00398829	0.104883
evm.model.chr24.704	0.614692	6.00138	8.28614	0.00399488	0.104883
evm.model.chr16.967	0.799707	7.27505	8.26401	0.00404387	0.105961
evm.model.chr31.369	0.857441	4.83077	8.25707	0.00405937	0.105971
evm.model.chr31.87	1.03496	5.41447	8.25039	0.00407433	0.105971
evm.model.chr22.529	-1.33188	4.00439	8.24709	0.00408173	0.105971
evm.model.chr11.460	2.20444	8.44975	8.24686	0.00408225	0.105971
evm.model.chr27.403	-0.888542	7.05948	8.24529	0.00408579	0.105971
evm.model.chr1.187	2.47992	3.60652	8.24252	0.00409204	0.105971
evm.model.chr4.511	1.51673	5.1981	8.22843	0.00412392	0.106581
evm.model.chr27.646	-0.876855	9.43241	8.22506	0.00413159	0.106581
evm.model.chr17.646	1.24922	3.64271	8.21417	0.00415646	0.106956
evm.model.chr22.395	0.801058	4.70976	8.21165	0.00416222	0.106956
evm.model.chr7.824	0.720402	7.07268	8.20544	0.00417649	0.107116
evm.model.chr15.873	1.42917	3.7977	8.19204	0.00420747	0.107703
evm.model.chr36.46	1.41654	3.37434	8.173	0.00425186	0.10863
evm.model.chr11.718	0.708904	8.65854	8.1664	0.00426734	0.108817
evm.model.chr32.172	-0.99375	4.20903	8.15221	0.00430088	0.109463
evm.model.chr24.589	1.68987	3.02773	8.14318	0.00432234	0.109631
evm.model.chr15.789	0.941466	4.40836	8.14251	0.00432395	0.109631
evm.model.chr13.1332	0.863325	4.8015	8.13692	0.0043373	0.10976
evm.model.chr13.355	1.60921	3.49097	8.12537	0.004365	0.110251
evm.model.chr18.195	-0.679371	7.20156	8.11559	0.00438861	0.110638
evm.model.chr27.498	0.576441	6.14891	8.10027	0.00442586	0.111366
evm.model.chr8.1019	-1.3923	4.1618	8.09048	0.00444983	0.111758
evm.model.chr2.1550	1.10036	3.90999	8.06987	0.00450073	0.112824
evm.model.chr20.800	-1.01174	4.15122	8.046	0.00456043	0.113913
evm.model.chr37.230	0.793814	4.90421	8.04564	0.00456132	0.113913
evm.model.chr32.299	1.25418	5.34891	8.01515	0.00463876	0.11563
evm.model.chr28.253	0.915067	5.84886	8.0097	0.00465274	0.115762
evm.model.ctg1226.42	-0.871124	6.71219	7.9981	0.00468264	0.116288
evm.model.chr4.202	0.71704	7.98511	7.98582	0.00471451	0.116862
evm.model.chr16.304	1.04787	4.40483	7.97993	0.00472987	0.117025
evm.model.chr19.153	0.861112	6.5044	7.97249	0.00474937	0.117289
evm.model.chr19.449	-1.03732	5.56483	7.96529	0.00476829	0.117538
evm.model.chr12.688	1.28679	3.53992	7.93961	0.00483643	0.118998
evm.model.ctg2659.7	1.10524	4.76237	7.92633	0.00487207	0.119653
evm.model.chr21.341	1.85207	2.83576	7.92277	0.00488164	0.119668
evm.model.chr13.1248	1.64666	3.34214	7.91046	0.00491498	0.120263
evm.model.chr9.846	-1.73626	3.02014	7.89633	0.00495353	0.120697
evm.model.ctg2391.18	1.26033	3.57698	7.89331	0.00496179	0.120697
evm.model.chr6.386	-1.45335	3.34766	7.89169	0.00496625	0.120697
evm.model.chr6.94	-0.749009	4.86607	7.8907	0.00496896	0.120697
evm.model.chr8.207	-0.758067	6.98172	7.8817	0.00499376	0.121053
evm.model.chr34.50	0.683318	6.85986	7.87879	0.00500181	0.121053
evm.model.chr7.648	1.25508	3.70251	7.85847	0.00505832	0.122198
evm.model.chr34.318	0.814561	5.20284	7.85101	0.00507924	0.122481
evm.model.chr35.114	-0.604884	6.65167	7.83619	0.00512105	0.123266
evm.model.chr18.348	0.852006	7.68949	7.8304	0.00513746	0.123438
evm.model.chr2.1702	-1.37107	3.45156	7.81376	0.005185	0.124113
evm.model.chr1.1530	1.26801	6.45447	7.81294	0.00518735	0.124113
evm.model.chr27.304	-0.865902	4.48647	7.81078	0.00519354	0.124113
evm.model.chr15.719	1.61927	6.72972	7.7993	0.00522665	0.124669
evm.model.chr16.184	0.922966	4.28584	7.79543	0.00523786	0.124669
evm.model.chr2.920	0.760281	4.77648	7.79285	0.00524533	0.124669
evm.model.chr9.657	-1.78871	3.93886	7.78979	0.00525424	0.124669
evm.model.chr1.1706	1.36569	11.1112	7.78654	0.00526368	0.124671
evm.model.chr4.928	-1.04977	4.84074	7.76559	0.00532508	0.125598
evm.model.chr18.344	0.613985	6.62474	7.76545	0.0053255	0.125598
evm.model.chr25.799	-0.695135	5.48215	7.76354	0.00533112	0.125598
evm.model.chr14.586	-0.606881	5.44964	7.74521	0.00538552	0.126465
evm.model.chr2.2291	-0.969966	4.20547	7.74474	0.00538694	0.126465
evm.model.ctg784.2	0.685247	6.19211	7.73954	0.00540246	0.126606
evm.model.chr18.163	1.00449	8.56635	7.73324	0.00542133	0.126673
evm.model.chr10.211	0.988966	8.75589	7.73221	0.00542442	0.126673
evm.model.chr30.333	-1.00507	5.46408	7.72907	0.00543386	0.126673
evm.model.chr35.487	-0.851928	4.51099	7.72021	0.0054606	0.127074
evm.model.chr9.70	0.791245	6.08644	7.64902	0.00568032	0.131674
evm.model.chr34.373	0.794349	6.23886	7.64771	0.00568443	0.131674
evm.model.chr25.545	0.708576	5.78479	7.64659	0.00568799	0.131674
evm.model.chr7.162	0.833379	4.99886	7.62457	0.00575783	0.132991
evm.model.chr2.440	0.721771	4.88184	7.61818	0.00577828	0.132991
evm.model.ctg848.10	-1.70339	3.76487	7.61772	0.00577975	0.132991
evm.model.chr34.215	-1.17594	3.74402	7.61613	0.00578484	0.132991
evm.model.chr13.1068	-0.740221	5.87256	7.59494	0.00585323	0.134015
evm.model.chr13.1135	2.26489	2.50246	7.59342	0.00585819	0.134015
evm.model.ctg2252.2	1.46731	3.2211	7.59299	0.00585958	0.134015
evm.model.chr1.1446	-0.591356	5.64214	7.58867	0.00587363	0.134106
evm.model.chr3.2086	0.919298	9.18721	7.58215	0.00589492	0.134362
evm.model.ctg2516.15	0.86827	4.39696	7.55592	0.00598132	0.135921
evm.model.chr11.451	0.886568	5.54621	7.55292	0.00599129	0.135921
evm.model.chr2.682	-0.67587	5.32963	7.55211	0.00599398	0.135921
evm.model.ctg1409.4	-2.19016	2.61184	7.53803	0.00604101	0.136755
evm.model.chr25.510	0.746908	5.03512	7.53153	0.00606286	0.137016
evm.model.chr25.439	-0.922819	4.28686	7.52515	0.00608436	0.137269
evm.model.chr18.726	-0.634362	5.82426	7.47249	0.00626488	0.140659
evm.model.chr24.755	1.98779	2.66728	7.47239	0.00626523	0.140659
evm.model.chr2.569	-0.749643	4.7873	7.47208	0.00626631	0.140659
evm.model.chr23.236	1.42366	3.2571	7.45892	0.00631228	0.141344
evm.model.chr36.102	0.940192	6.44512	7.45727	0.00631806	0.141344
evm.model.chr10.784	1.18125	6.42176	7.4511	0.00633977	0.141592
evm.model.chr25.313	-0.602818	6.27149	7.44368	0.00636596	0.141852
evm.model.chr24.670	-0.957895	4.18019	7.44175	0.00637279	0.141852
evm.model.ctg699.7	1.81357	2.92696	7.43876	0.0063834	0.141852
evm.model.chr20.681	0.892433	7.82622	7.43547	0.00639508	0.141875
evm.model.chr32.180	-0.93629	7.32176	7.43162	0.00640877	0.141942
evm.model.chr21.427	-1.258	3.56741	7.41839	0.00645604	0.142751
evm.model.chr28.348	-0.84085	4.49648	7.40441	0.00650641	0.143627
evm.model.chr1.1859	0.610358	5.75917	7.3966	0.00653474	0.143829
evm.model.ctg2610.3	-3.83502	2.29307	7.39592	0.00653721	0.143829
evm.model.ctg1981.14	-0.726444	5.5215	7.38992	0.00655904	0.144072
evm.model.chr9.60	1.27333	3.47969	7.37504	0.00661353	0.145029
evm.model.chr18.345	1.24789	3.76877	7.36213	0.0066612	0.145834
evm.model.chr14.1014	0.936161	6.90491	7.35589	0.00668434	0.145946
evm.model.chr22.123	0.992923	5.13201	7.35485	0.00668822	0.145946
evm.model.chr24.618	0.877649	4.3306	7.34357	0.0067303	0.146624
evm.model.chr11.39	0.595763	7.37502	7.33927	0.00674642	0.146661
evm.model.chr26.326	-0.566033	5.73212	7.33724	0.00675404	0.146661
evm.model.chr26.282	-0.711242	5.12928	7.32449	0.00680211	0.147233
evm.model.ctg2571.4	-1.03263	3.98523	7.32438	0.00680254	0.147233
evm.model.chr2.1734	0.669473	9.32019	7.312	0.00684957	0.148011
evm.model.chr12.1016	-2.0152	3.81056	7.29559	0.00691241	0.149127
evm.model.chr10.118	1.27727	3.45714	7.28554	0.00695118	0.14972
evm.model.chr1.464	0.643703	8.33099	7.26249	0.00704094	0.151409
evm.model.chr15.332	-1.22592	3.78919	7.24312	0.0071173	0.152804
evm.model.chr15.224	1.0751	3.9017	7.23476	0.00715055	0.153271
evm.model.chr3.1626	0.921024	5.19789	7.22016	0.00720893	0.154274
evm.model.chr13.476	1.66976	3.03714	7.21635	0.00722423	0.154353
evm.model.ctg2632.3	-0.660031	7.25533	7.20682	0.0072627	0.154926
evm.model.chr29.580	0.74353	9.03393	7.20069	0.00728754	0.155207
evm.model.chr35.495	0.703605	8.22499	7.19692	0.00730289	0.155286
evm.model.chr26.13	0.702865	9.58428	7.18322	0.00735884	0.156226
evm.model.chr33.59	0.663548	5.63084	7.17727	0.0073833	0.156472
evm.model.chr11.1148	-0.721261	6.0512	7.17212	0.00740452	0.156472
evm.model.chr32.226	1.24406	6.30118	7.17184	0.0074057	0.156472
evm.model.chr16.554	0.587164	5.44527	7.1665	0.00742775	0.15661
evm.model.chr38.36	0.801692	4.71014	7.16457	0.00743575	0.15661
evm.model.chr9.1188	-0.647637	5.21109	7.14343	0.00752392	0.158216
evm.model.chr37.345	1.16091	7.3092	7.13999	0.00753837	0.15827
evm.model.ctg442.4	0.770908	4.6187	7.12297	0.00761026	0.159152
evm.model.chr19.117	-0.808448	6.77377	7.12236	0.00761286	0.159152
evm.model.chr29.184	0.919024	4.20744	7.12156	0.00761625	0.159152
evm.model.ctg1172.11	-1.00322	5.19028	7.09962	0.00771001	0.160859
evm.model.chr22.563	0.841115	5.64619	7.09615	0.00772497	0.160919
evm.model.ctg1033.8	0.965529	5.82309	7.09323	0.00773756	0.160929
evm.model.chr1.1764	0.60278	6.51844	7.08827	0.00775899	0.161123
evm.model.chr18.729	-2.5495	2.40558	7.083	0.00778188	0.161347
evm.model.chr14.761	1.44074	3.17462	7.07417	0.00782031	0.161839
evm.model.chr23.1010	0.771926	5.56832	7.07044	0.00783658	0.161839
evm.model.ctg293.2	0.667931	6.76647	7.06919	0.00784208	0.161839
evm.model.chr20.542	1.89926	3.30705	7.06326	0.00786807	0.162124
evm.model.chr22.144	2.01014	2.59702	7.05515	0.00790377	0.162447
evm.model.chr23.537	0.842168	7.46548	7.05359	0.00791067	0.162447
evm.model.chr24.536	0.769344	4.60867	7.05139	0.00792037	0.162447
evm.model.chr1.734	-1.00633	3.99575	7.03105	0.00801085	0.163886
evm.model.chr27.402	-0.688453	4.92822	7.03008	0.00801517	0.163886
evm.model.ctg2676.1	0.767301	6.03567	7.02577	0.0080345	0.164029
evm.model.chr3.1972	0.610049	6.46109	7.0196	0.00806222	0.164343
evm.model.chr14.796	0.819138	5.52491	7.01262	0.0080937	0.164733
evm.model.chr6.459	1.60099	2.96733	7.00726	0.00811799	0.164975
evm.model.chr3.2223	0.603223	5.29883	6.99316	0.00818217	0.166026
evm.model.chr34.121	0.656655	6.86038	6.9855	0.00821726	0.166484
evm.model.chr10.887	-0.811416	4.50043	6.97968	0.00824403	0.166533
evm.model.chr13.1093	1.45861	3.13944	6.97953	0.00824472	0.166533
evm.model.chr22.634	1.67226	2.88335	6.97224	0.00827838	0.16696
evm.model.chr22.487	0.843403	7.03471	6.96105	0.00833029	0.167753
evm.model.chr28.202	0.574001	6.64423	6.94398	0.00841018	0.169106
evm.model.chr32.60	-0.688081	5.14475	6.92652	0.00849269	0.170394
evm.model.chr8.148	-0.621675	7.68741	6.92501	0.00849987	0.170394
evm.model.chr35.146	0.652205	5.74228	6.91087	0.00856733	0.171488
evm.model.chr11.13	-1.02633	3.92725	6.89595	0.00863912	0.172666
evm.model.chr14.398	0.682479	9.2896	6.88234	0.00870518	0.173144
evm.model.chr9.376	0.742037	5.40012	6.8818	0.00870776	0.173144
evm.model.chr29.540	1.27462	3.39551	6.88089	0.0087122	0.173144
evm.model.chr15.400	0.602615	5.89711	6.87939	0.00871954	0.173144
evm.model.chr6.837	-0.902185	8.78186	6.87763	0.0087281	0.173144
evm.model.chr14.1015	0.940464	6.40462	6.87008	0.00876508	0.173583
evm.model.chr3.1842	-1.37985	4.38889	6.864	0.00879494	0.173583
evm.model.chr18.116	0.623085	8.59919	6.86329	0.00879844	0.173583
evm.model.chr6.1075	0.569428	5.63347	6.86183	0.00880562	0.173583
evm.model.ctg214.6	3.01098	2.7844	6.85985	0.00881541	0.173583
evm.model.ctg663.7	-0.605541	5.90052	6.84931	0.00886754	0.174051
evm.model.chr27.93	0.700902	5.25435	6.84834	0.00887235	0.174051
evm.model.chr26.398	0.717689	5.76457	6.84712	0.00887842	0.174051
evm.model.chr30.355	1.3	3.34641	6.84251	0.00890137	0.174244
evm.model.chr25.717	-0.720311	5.29123	6.83702	0.00892875	0.174355
evm.model.chr14.344	0.71934	4.89322	6.83613	0.0089332	0.174355
evm.model.chr16.186	-0.587015	5.30504	6.82407	0.00899372	0.175192
evm.model.chr35.144	0.668949	4.98674	6.82193	0.00900452	0.175192
evm.model.chr37.334	0.682796	7.98822	6.81802	0.00902425	0.175192
evm.model.chr14.584	0.704382	6.88737	6.81648	0.00903203	0.175192
evm.model.chr10.1035	-0.7736	5.78179	6.81453	0.00904192	0.175192
evm.model.chr12.235	-1.04536	3.86709	6.80821	0.00907398	0.175558
evm.model.chr4.72	-0.714843	5.82048	6.78259	0.00920512	0.177696
evm.model.chr6.307	-1.28433	3.51243	6.78141	0.00921121	0.177696
evm.model.chr37.98	-1.22128	3.69187	6.77315	0.00925391	0.178262
evm.model.chr25.546	0.553466	6.34453	6.71836	0.00954253	0.183037
evm.model.chr37.262	-0.66203	6.13408	6.71588	0.00955579	0.183037
evm.model.chr37.287	-0.910123	4.30365	6.71585	0.00955597	0.183037
evm.model.chr3.2051	0.913995	5.98018	6.71509	0.00956004	0.183037
evm.model.chr15.446	-1.5211	3.08289	6.71313	0.00957057	0.183037
evm.model.chr26.198	-0.570948	5.80459	6.7089	0.0095933	0.183209
evm.model.ctg2740.1	-1.14193	3.74226	6.70113	0.00963517	0.183604
evm.model.ctg2235.9	0.645137	5.00443	6.69745	0.00965507	0.183604
evm.model.chr35.367	-1.10071	3.73468	6.69672	0.00965904	0.183604
evm.model.chr35.175	0.735501	5.10557	6.69485	0.0096692	0.183604
evm.model.chr19.349	0.602934	6.16977	6.68851	0.00970361	0.183995
evm.model.chr3.1975	0.677265	7.37937	6.66532	0.00983073	0.186141
evm.model.chr17.573	0.672276	5.3517	6.65494	0.00988812	0.186961
evm.model.chr3.1244	0.833297	4.33199	6.64507	0.00994305	0.187733
evm.model.chr22.564	0.929443	4.72119	6.64155	0.0099627	0.187838
evm.model.chr6.1192	0.704519	5.78263	6.62039	0.0100818	0.189701
evm.model.ctg1226.41	0.793093	4.99927	6.61634	0.0101047	0.189701
evm.model.chr12.963	0.676594	4.93733	6.61552	0.0101094	0.189701
evm.model.chr9.120	1.94386	2.58981	6.61224	0.010128	0.189701
evm.model.chr9.475	0.58537	5.93071	6.6114	0.0101328	0.189701
evm.model.chr24.612	0.59111	7.13554	6.60197	0.0101866	0.19044
evm.model.chr15.1131	0.876147	4.51455	6.59685	0.0102159	0.190721
evm.model.chr34.273	-0.683554	4.90757	6.59296	0.0102383	0.190871
evm.model.chr8.864	-0.989297	3.95386	6.58432	0.0102881	0.191531
evm.model.chr9.651	-0.599155	5.65563	6.56141	0.0104214	0.193668
evm.model.chr24.768	0.634504	8.08531	6.55855	0.0104381	0.193668
evm.model.chr7.1109	0.685101	5.20976	6.55713	0.0104465	0.193668
evm.model.chr22.397	0.765782	7.36787	6.54525	0.0105164	0.194693
evm.model.chr22.557	-0.807794	4.49198	6.54003	0.0105473	0.194901
evm.model.chr11.234	0.888984	4.52904	6.53841	0.010557	0.194901
evm.model.chr22.498	1.17513	3.51096	6.53579	0.0105725	0.194918
evm.model.ctg1072.2	1.54331	4.28481	6.53202	0.010595	0.194918
evm.model.chr22.499	1.38501	3.16347	6.53087	0.0106018	0.194918
evm.model.chr13.800	-0.672138	5.16736	6.52415	0.010642	0.19503
evm.model.chr5.267	-0.82082	5.0173	6.524	0.0106429	0.19503
evm.model.chr24.607	-0.608725	8.54059	6.52033	0.0106648	0.19503
evm.model.chr1.1472	-0.74138	4.63905	6.52005	0.0106665	0.19503
evm.model.chr24.414	-2.35671	2.38684	6.5002	0.0107862	0.196949
evm.model.chr16.259	0.722868	4.66331	6.49152	0.010839	0.197642
evm.model.chr15.65	1.10346	4.36455	6.48368	0.010887	0.198244
evm.model.chr14.812	-1.64679	3.19574	6.47733	0.0109259	0.198681
evm.model.chr22.755	-0.816263	5.46689	6.46729	0.0109878	0.199534
evm.model.chr31.102	0.84888	10.0052	6.46164	0.0110228	0.199873
evm.model.chr30.645	0.927654	4.03676	6.45943	0.0110365	0.199873
evm.model.chr20.404	0.778176	5.6499	6.45388	0.011071	0.200095
evm.model.chr28.183	-0.606936	5.1832	6.45263	0.0110788	0.200095
evm.model.chr9.581	-0.610212	6.15911	6.44766	0.0111099	0.200384
evm.model.chr37.365	1.11246	4.97573	6.43721	0.0111754	0.201293
evm.model.chr28.518	1.04306	3.89935	6.42718	0.0112387	0.20216
evm.model.chr30.148	-0.667981	5.62449	6.41857	0.0112933	0.202868
evm.model.chr12.1033	0.713256	4.68443	6.41468	0.0113181	0.203039
evm.model.chr27.107	-0.995247	7.26301	6.41111	0.0113409	0.203045
evm.model.chr6.213	0.539388	5.61936	6.40985	0.0113489	0.203045
evm.model.chr3.2050	-0.711463	4.71958	6.40734	0.011365	0.203059
evm.model.chr11.1207	0.718433	5.16623	6.40295	0.0113931	0.203289
evm.model.chr2.1340	-0.963104	5.78523	6.382	0.0115283	0.205426
evm.model.chr1.684	0.608375	8.26884	6.36645	0.0116298	0.206801
evm.model.chr16.671	0.796958	4.52173	6.36543	0.0116365	0.206801
evm.model.chr21.88	-0.882032	4.17768	6.35478	0.0117065	0.207619
evm.model.ctg435.1	0.665993	8.40004	6.35369	0.0117137	0.207619
evm.model.chr1.651	0.851684	8.13145	6.35047	0.011735	0.207719
evm.model.chr14.156	-0.683478	4.83612	6.34196	0.0117915	0.208441
evm.model.ctg668.3	-0.66614	5.31508	6.33319	0.0118499	0.209032
evm.model.chr18.438	-1.53964	4.72956	6.33223	0.0118563	0.209032
evm.model.chr13.1478	1.28591	6.52298	6.30938	0.0120101	0.211103
evm.model.chr18.96	-0.757922	5.89025	6.30844	0.0120165	0.211103
evm.model.chr10.304	0.687529	4.75437	6.30772	0.0120213	0.211103
evm.model.chr1.652	1.21712	3.3934	6.30071	0.012069	0.211661
evm.model.chr26.692	-0.874951	7.1443	6.28973	0.012144	0.212695
evm.model.ctg630.23	0.821005	11.3583	6.27973	0.0122127	0.21334
evm.model.chr36.100	0.556152	6.67627	6.27971	0.0122128	0.21334
evm.model.chr12.1217	-1.12498	4.11732	6.26987	0.0122808	0.214246
evm.model.chr2.150	2.27309	2.32216	6.24829	0.0124313	0.216588
evm.model.chr13.145	0.586075	5.21822	6.23973	0.0124915	0.217353
evm.model.chr31.84	-0.649785	6.25198	6.22962	0.0125631	0.218312
evm.model.chr22.481	0.67153	6.10205	6.21543	0.0126641	0.219722
evm.model.chr4.71	-0.576462	5.69817	6.21335	0.0126791	0.219722
evm.model.chr34.72	0.616005	8.97283	6.20927	0.0127083	0.219722
evm.model.chr22.648	-0.569561	5.35105	6.20868	0.0127125	0.219722
evm.model.chr4.23	0.546055	8.18689	6.2067	0.0127268	0.219722
evm.model.chr27.319	-0.621252	6.25837	6.20119	0.0127665	0.220122
evm.model.chr7.642	1.91972	4.43118	6.19529	0.0128091	0.220572
evm.model.chr28.522	-0.652413	6.11104	6.19185	0.012834	0.22058
evm.model.ctg1046.1	0.745289	4.75078	6.19064	0.0128427	0.22058
evm.model.chr20.211	0.76884	6.40862	6.182	0.0129056	0.221375
evm.model.chr16.242	0.833365	7.60086	6.17721	0.0129406	0.22169
evm.model.chr21.566	0.532387	5.70557	6.17306	0.012971	0.221925
evm.model.chr3.2354	0.692392	7.65618	6.16788	0.013009	0.222053
evm.model.chr5.611	0.873196	4.87896	6.16749	0.0130119	0.222053
evm.model.chr13.528	-2.39409	2.44175	6.15792	0.0130825	0.222972
evm.model.chr4.27	0.694896	4.68889	6.14082	0.0132096	0.22485
evm.model.chr2.169	0.685992	4.74194	6.12953	0.0132942	0.226002
evm.model.chr27.423	0.635437	5.44856	6.11649	0.0133927	0.22711
evm.model.chr2.224	0.607291	8.11274	6.11637	0.0133935	0.22711
evm.model.chr7.226	-1.2459	3.38745	6.11187	0.0134277	0.227399
evm.model.chr4.1656	0.536315	5.90161	6.10656	0.0134681	0.227794
evm.model.chr28.446	2.52	2.47666	6.10263	0.013498	0.22782
evm.model.chr1.2316	0.737911	6.30352	6.10187	0.0135039	0.22782
evm.model.chr20.405	0.833494	7.20032	6.09743	0.0135379	0.227821
evm.model.chr5.868	-0.754496	4.63632	6.09739	0.0135381	0.227821
evm.model.chr16.430	1.31654	3.1903	6.07916	0.0136786	0.229894
evm.model.chr16.66	-0.969452	5.66032	6.07365	0.0137213	0.230321
evm.model.chr2.1854	1.68261	2.7363	6.06543	0.0137853	0.230729
evm.model.chr37.325	-0.542555	5.60018	6.06537	0.0137858	0.230729
evm.model.chr2.1372	-0.837278	5.57765	6.06385	0.0137977	0.230729
evm.model.chr1.1766	-0.65425	5.71378	6.05342	0.0138794	0.231677
evm.model.chr24.806	0.583032	5.91397	6.04951	0.0139102	0.231677
evm.model.ctg1232.7	0.619809	5.3583	6.04857	0.0139176	0.231677
evm.model.chr15.357	0.670976	5.24715	6.04776	0.0139239	0.231677
evm.model.chr14.922	-0.610657	5.43094	6.03689	0.01401	0.232818
evm.model.chr7.918	0.843814	4.38986	6.02791	0.0140814	0.233708
evm.model.chr18.494	-1.41234	3.11217	6.02574	0.0140987	0.233708
evm.model.chr1.1494	-1.6899	5.01868	6.01014	0.0142239	0.235298
evm.model.chr33.41	0.684906	6.41286	6.00939	0.01423	0.235298
evm.model.chr3.1438	-0.736858	4.57841	6.00622	0.0142555	0.235428
evm.model.chr9.904	-0.646182	5.24674	6.00023	0.014304	0.235936
evm.model.chr7.844	-0.543947	5.87794	5.99638	0.0143353	0.236094
evm.model.chr30.651	0.561154	8.65238	5.99369	0.0143572	0.236094
evm.model.chr19.526	2.60422	2.83503	5.98788	0.0144045	0.236094
evm.model.chr6.269	0.615506	4.97554	5.98654	0.0144155	0.236094
evm.model.chr3.1445	-0.843937	4.20839	5.98605	0.0144194	0.236094
evm.model.chr14.260	-0.847884	4.96445	5.9855	0.014424	0.236094
evm.model.chr31.60	-0.77139	6.27464	5.98365	0.0144391	0.236094
evm.model.chr32.479	0.678931	10.3908	5.9785	0.0144814	0.236094
evm.model.chr31.394	1.1403	3.46821	5.97772	0.0144877	0.236094
evm.model.chr10.232	-1.04899	3.70536	5.97733	0.0144909	0.236094
evm.model.chr2.1895	0.60154	8.67582	5.97349	0.0145225	0.236319
evm.model.chr25.412	-1.0189	4.9475	5.96644	0.0145807	0.236976
evm.model.chr4.1203	0.592663	7.96247	5.96122	0.0146239	0.237389
evm.model.chr18.81	0.635709	6.00287	5.95895	0.0146428	0.237406
evm.model.chr4.269	-0.64438	6.82569	5.9555	0.0146715	0.237581
evm.model.chr9.922	-0.51488	6.23412	5.95301	0.0146921	0.237627
evm.model.chr2.1366	-1.67022	2.79903	5.94908	0.014725	0.237667
evm.model.ctg1172.8	1.9651	2.65608	5.94844	0.0147303	0.237667
evm.model.chr17.169	-0.650491	5.24064	5.93982	0.0148025	0.238543
evm.model.chr19.8	1.24043	3.7941	5.9303	0.0148827	0.239034
evm.model.chr24.364	-0.674549	6.41056	5.92853	0.0148977	0.239034
evm.model.chr25.129	-0.666679	4.78303	5.92781	0.0149038	0.239034
evm.model.chr14.925	-0.537578	6.76324	5.92768	0.0149048	0.239034
evm.model.chr10.619	0.636067	4.89464	5.91964	0.014973	0.239222
evm.model.chr18.441	0.579978	5.59049	5.91842	0.0149834	0.239222
evm.model.chr8.1201	0.743541	4.47101	5.91676	0.0149975	0.239222
evm.model.chr15.424	0.676857	5.09217	5.915	0.0150125	0.239222
evm.model.chr18.506	0.588758	7.2269	5.91426	0.0150189	0.239222
evm.model.chr32.97	0.638643	5.30762	5.9136	0.0150244	0.239222
evm.model.ctg1913.2	0.734399	8.34937	5.90892	0.0150644	0.239572
evm.model.chr31.419	-1.23328	3.34851	5.90354	0.0151105	0.240018
evm.model.chr2.208	-1.18242	3.5722	5.8865	0.0152574	0.241944
evm.model.chr22.347	0.73343	5.54539	5.88527	0.015268	0.241944
evm.model.chr5.886	0.75647	4.41501	5.87291	0.0153756	0.243128
evm.model.chr24.367	-1.18453	5.71524	5.87162	0.0153869	0.243128
evm.model.chr22.365	-1.11553	3.61886	5.8704	0.0153975	0.243128
evm.model.chr7.849	1.63608	2.75041	5.86433	0.0154508	0.243679
evm.model.chr10.953	-0.640046	5.03134	5.86131	0.0154772	0.243808
evm.model.ctg1104.7	0.643791	5.67808	5.85726	0.0155129	0.244081
evm.model.chr10.1288	-0.817384	4.25755	5.85419	0.01554	0.244219
evm.model.chr3.183	-0.796839	6.25775	5.85163	0.0155627	0.244286
evm.model.chr24.793	0.794873	5.13407	5.84387	0.0156314	0.245077
evm.model.chr1.1208	0.796033	4.2823	5.83802	0.0156834	0.245603
evm.model.chr30.497	1.26979	4.35641	5.83339	0.0157248	0.245961
evm.model.chr22.555	0.72664	4.75252	5.83012	0.015754	0.246129
evm.model.chr27.315	0.698453	5.82262	5.82123	0.0158339	0.247087
evm.model.chr14.599	0.713924	4.55093	5.81259	0.0159119	0.247573
evm.model.chr35.402	-1.33662	5.04948	5.81225	0.0159149	0.247573
evm.model.chr4.1910	0.489923	6.11295	5.81013	0.0159341	0.247573
evm.model.chr3.74	0.718568	6.81135	5.80873	0.0159468	0.247573
evm.model.chr16.618	-0.509539	6.08502	5.80749	0.0159581	0.247573
evm.model.ctg357.5	0.517056	5.80956	5.80405	0.0159893	0.247769
evm.model.chr8.481	-1.67428	2.77089	5.79968	0.0160291	0.248096
evm.model.chr14.572	1.37075	4.70817	5.78925	0.0161244	0.249283
evm.model.chr15.183	-0.706247	4.60525	5.78513	0.0161623	0.249338
evm.model.chr23.571	-0.758963	7.14231	5.78479	0.0161655	0.249338
evm.model.chr5.1223	1.34046	3.8489	5.77792	0.0162288	0.250025
evm.model.chr7.859	-0.595637	5.8756	5.77533	0.0162527	0.250104
evm.model.chr32.328	-0.601266	5.77062	5.77245	0.0162793	0.250224
evm.model.chr16.399	-1.98451	2.50905	5.76702	0.0163297	0.250469
evm.model.chr6.597	-0.917488	3.96529	5.76668	0.0163329	0.250469
evm.model.ctg2056.6	-0.882882	4.13046	5.76031	0.0163922	0.251001
evm.model.chr5.127	2.23371	2.28295	5.7589	0.0164053	0.251001
evm.model.chr2.931	0.635966	5.70039	5.75597	0.0164327	0.251131
evm.model.chr14.94	-0.597168	5.02655	5.75309	0.0164597	0.251255
evm.model.chr24.433	0.765044	5.67939	5.74135	0.0165701	0.252651
evm.model.chr3.2165	-0.60985	8.00877	5.73711	0.0166101	0.252971
evm.model.chr13.930	-1.06638	8.23768	5.73501	0.01663	0.252985
evm.model.chr18.49	1.09166	3.51629	5.72941	0.0166831	0.253503
evm.model.chr21.86	-0.573394	5.28118	5.72196	0.016754	0.253772
evm.model.chr14.16	-0.568588	5.532	5.72176	0.0167559	0.253772
evm.model.chr2.762	0.664509	5.46319	5.72154	0.016758	0.253772
evm.model.chr28.169	0.601969	6.37177	5.71664	0.0168049	0.254192
evm.model.chr22.312	-1.24188	3.29381	5.6852	0.0171086	0.258493
evm.model.chr31.480	0.670421	6.59673	5.67721	0.0171866	0.259378
evm.model.ctg417.2	-0.704833	4.58593	5.67337	0.0172243	0.259652
evm.model.chr10.1066	0.576272	5.49753	5.67106	0.0172471	0.259701
evm.model.chr17.27	1.23438	3.87694	5.66795	0.0172776	0.259867
evm.model.chr28.520	0.646697	6.63852	5.66315	0.017325	0.260285
evm.model.chr13.525	-0.57797	5.12583	5.66067	0.0173495	0.26036
evm.model.chr14.912	0.522269	5.58094	5.65827	0.0173732	0.260423
evm.model.chr19.14	0.91716	8.27484	5.64844	0.0174709	0.261563
evm.model.chr9.789	-1.44959	3.46596	5.64667	0.0174886	0.261563
evm.model.chr2.154	-0.856734	6.25757	5.63425	0.0176129	0.263126
evm.model.chr24.562	0.699145	8.79101	5.62229	0.0177334	0.264619
evm.model.chr4.191	0.589195	5.14531	5.6204	0.0177526	0.264619
evm.model.chr13.16	0.516338	8.60676	5.61334	0.0178243	0.26539
evm.model.chr27.370	-0.716015	5.20877	5.6072	0.0178868	0.265401
evm.model.chr3.1756	1.40427	2.9816	5.60591	0.0179	0.265401
evm.model.chr15.86	-0.599012	4.9859	5.60438	0.0179156	0.265401
evm.model.chr13.72	1.70266	2.64214	5.60315	0.0179282	0.265401
evm.model.chr10.73	0.68496	4.95567	5.60267	0.0179331	0.265401
evm.model.chr11.933	0.737163	5.5325	5.6008	0.0179523	0.265401
evm.model.ctg1874.7	0.656285	5.6897	5.5996	0.0179646	0.265401
evm.model.chr6.480	-0.937019	3.95868	5.59441	0.0180179	0.265829
evm.model.chr16.611	1.38145	9.86075	5.59289	0.0180335	0.265829
evm.model.chr29.622	1.10627	6.91244	5.58282	0.0181375	0.267
evm.model.chr3.2152	0.675635	7.24323	5.58132	0.018153	0.267
evm.model.chr5.889	0.629588	4.82279	5.57907	0.0181763	0.267048
evm.model.chr1.2436	-1.71861	3.11844	5.57698	0.0181981	0.267072
evm.model.chr1.1207	-0.610801	6.23539	5.57409	0.0182281	0.267218
evm.model.chr12.581	0.598806	5.50147	5.56945	0.0182765	0.267633
evm.model.chr16.130	0.492323	9.51103	5.56267	0.0183474	0.268377
evm.model.chr17.578	-0.494462	6.19199	5.55438	0.0184345	0.269343
evm.model.chr10.148	-0.983196	3.75919	5.55253	0.018454	0.269343
evm.model.ctg1534.12	-2.79805	2.46726	5.5316	0.018676	0.272285
evm.model.chr12.760	0.592762	7.14272	5.52643	0.0187312	0.272638
evm.model.chr18.448	0.641662	4.75781	5.52269	0.0187713	0.272638
evm.model.chr28.638	-1.09296	4.91302	5.52266	0.0187717	0.272638
evm.model.chr1.304	-0.797489	4.66961	5.52168	0.0187822	0.272638
evm.model.chr3.1340	1.00194	3.74403	5.51718	0.0188306	0.27283
evm.model.chr15.558	-0.74732	4.40587	5.51664	0.0188364	0.27283
evm.model.chr6.503	0.653001	4.76031	5.51015	0.0189064	0.273423
evm.model.chr7.1059	-0.608419	4.98705	5.50904	0.0189184	0.273423
evm.model.chr2.1362	-0.877406	5.56867	5.50557	0.018956	0.273669
evm.model.chr1.2486	0.851331	4.04163	5.50294	0.0189845	0.273696
evm.model.chr10.1006	0.573148	6.20977	5.50161	0.018999	0.273696
evm.model.chr6.14	0.567013	5.606	5.49104	0.0191142	0.275001
evm.model.chr2.2020	-0.771848	5.39052	5.48951	0.0191309	0.275001
evm.model.chr6.1190	1.57563	3.60611	5.47477	0.0192929	0.276844
evm.model.chr14.1060	-0.507533	6.68722	5.47406	0.0193007	0.276844
evm.model.chr25.76	-0.67482	4.64712	5.47142	0.0193299	0.276965
evm.model.chr16.697	-1.24951	3.63082	5.45896	0.0194682	0.278586
evm.model.chr11.735	-0.636747	4.7904	5.45572	0.0195044	0.278586
evm.model.chr14.962	-1.14026	3.42007	5.45559	0.0195058	0.278586
evm.model.chr34.315	1.01444	7.98553	5.45146	0.0195519	0.278945
evm.model.chr10.141	1.54792	2.77346	5.42485	0.0198521	0.282925
evm.model.chr24.640	0.75465	4.31901	5.42127	0.0198928	0.283202
evm.model.chr24.427	-0.67747	4.62127	5.4149	0.0199656	0.283501
evm.model.chr17.152	-1.24322	3.23602	5.4141	0.0199747	0.283501
evm.model.chr29.147	-0.634183	5.8907	5.41254	0.0199926	0.283501
evm.model.chr18.156	-1.42571	5.44487	5.41198	0.0199991	0.283501
evm.model.chr25.660	0.620273	5.37683	5.40542	0.0200744	0.284266
evm.model.chr2.681	-0.684199	5.30545	5.40017	0.0201348	0.284818
evm.model.chr20.426	0.635635	7.92523	5.39643	0.020178	0.285126
evm.model.chr10.1072	-1.42931	2.96829	5.38844	0.0202706	0.286131
evm.model.chr4.969	0.715925	4.48293	5.38474	0.0203136	0.286434
evm.model.chr37.20	2.09615	2.6486	5.3802	0.0203665	0.28672
evm.model.ctg277.3	1.03057	3.57009	5.37898	0.0203807	0.28672
evm.model.chr16.47	-0.599229	4.92886	5.37747	0.0203985	0.28672
evm.model.chr17.241	-0.766093	4.85153	5.36508	0.0205439	0.288459
evm.model.chr18.305	0.492811	6.04272	5.36241	0.0205753	0.288596
evm.model.chr33.194	0.892712	5.59081	5.35824	0.0206246	0.288983
evm.model.chr25.549	-0.614947	6.71144	5.35208	0.0206975	0.289439
evm.model.chr2.2087	-0.704762	6.05706	5.34986	0.0207239	0.289439
evm.model.ctg2632.4	-1.70973	2.6618	5.34964	0.0207265	0.289439
evm.model.chr25.358	0.524346	6.41828	5.34816	0.0207441	0.289439
evm.model.chr1.1295	0.550261	6.52116	5.34538	0.0207773	0.289598
evm.model.chr3.1922	1.02655	5.50594	5.34031	0.0208378	0.290027
evm.model.chr33.306	-0.534154	5.30986	5.3372	0.020875	0.290027
evm.model.chr24.726	-0.894273	3.92967	5.33592	0.0208904	0.290027
evm.model.chr25.234	0.588504	6.27497	5.33551	0.0208952	0.290027
evm.model.chr28.332	-0.722612	5.8068	5.33151	0.0209433	0.290047
evm.model.chr21.690	0.676502	4.99588	5.33126	0.0209462	0.290047
evm.model.chr2.2181	0.560069	5.93441	5.32995	0.020962	0.290047
evm.model.chr18.105	-0.537255	5.20136	5.32451	0.0210276	0.290652
evm.model.chr13.191	-1.1161	3.95518	5.31824	0.0211033	0.291225
evm.model.chr4.195	-0.815327	4.13979	5.3158	0.0211328	0.291225
evm.model.chr2.2169	-0.700088	6.80564	5.31566	0.0211346	0.291225
evm.model.ctg438.1	0.898785	4.51814	5.31236	0.0211746	0.291474
evm.model.chr12.1135	0.607433	4.98748	5.30889	0.0212169	0.291754
evm.model.chr25.802	-0.609763	4.92701	5.3046	0.0212692	0.292138
evm.model.chr31.354	0.562166	8.03113	5.303	0.0212887	0.292138
evm.model.ctg2029.25	0.638995	9.76825	5.29109	0.0214348	0.292875
evm.model.chr4.1146	0.598629	4.88745	5.28828	0.0214694	0.292875
evm.model.chr11.910	1.29597	3.07263	5.28658	0.0214904	0.292875
evm.model.chr14.367	1.18224	3.25314	5.2865	0.0214913	0.292875
evm.model.chr2.930	-0.492541	6.42515	5.2833	0.0215309	0.292875
evm.model.chr2.1597	0.969756	4.57201	5.2825	0.0215408	0.292875
evm.model.chr29.135	0.51786	5.62163	5.28093	0.0215602	0.292875
evm.model.chr5.678	1.36991	3.27135	5.27969	0.0215756	0.292875
evm.model.chr10.77	0.840922	4.01554	5.27633	0.0216172	0.292875
evm.model.chr26.712	0.771385	11.0451	5.27506	0.0216331	0.292875
evm.model.chr26.193	0.724275	5.57004	5.27502	0.0216336	0.292875
evm.model.chr29.480	0.834372	7.20115	5.27474	0.021637	0.292875
evm.model.chr24.674	3.15527	4.21215	5.27443	0.0216409	0.292875
evm.model.chr25.258	-0.471895	5.88282	5.27366	0.0216504	0.292875
evm.model.chr22.736	0.612541	4.81517	5.26831	0.021717	0.293256
evm.model.chr3.435	0.69819	6.02946	5.26786	0.0217227	0.293256
evm.model.chr5.1261	-2.12108	2.34569	5.26513	0.0217568	0.29342
evm.model.chr7.140	0.688334	6.21634	5.26035	0.0218167	0.293929
evm.model.chr34.115	-0.53725	5.22156	5.25427	0.021893	0.294658
evm.model.chr4.2057	-2.2185	2.87952	5.24915	0.0219575	0.295229
evm.model.chr6.181	-0.967449	3.72818	5.24449	0.0220164	0.295303
evm.model.chr12.933	0.817776	4.30343	5.24104	0.0220601	0.295303
evm.model.chr26.122	0.499029	6.41209	5.24045	0.0220676	0.295303
evm.model.chr26.506	-0.725115	6.69891	5.23914	0.0220842	0.295303
evm.model.ctg2634.2	2.14832	3.77491	5.23601	0.022124	0.295303
evm.model.chr16.283	0.569766	4.99867	5.23533	0.0221326	0.295303
evm.model.chr24.432	0.830386	4.04345	5.23469	0.0221408	0.295303
evm.model.ctg1390.8	1.27847	3.61174	5.23332	0.0221582	0.295303
evm.model.chr2.1221	-0.531339	6.49796	5.23297	0.0221627	0.295303
evm.model.chr35.299	-1.55363	3.67966	5.22554	0.0222575	0.29627
evm.model.chr11.934	-2.68547	2.77881	5.22238	0.022298	0.296512
evm.model.chr5.791	0.661849	4.59978	5.21679	0.0223698	0.29717
evm.model.chr7.860	-0.711858	4.45054	5.20838	0.0224783	0.298314
evm.model.chr38.77	-0.558001	5.30978	5.19663	0.0226307	0.300037
evm.model.chr19.448	0.682926	12.0475	5.18232	0.0228178	0.301984
evm.model.chr2.1888	0.504569	7.38351	5.18193	0.022823	0.301984
evm.model.chr11.1076	0.501171	6.96495	5.17765	0.0228792	0.302429
evm.model.ctg437.5	-1.38603	2.98261	5.17328	0.0229369	0.30258
evm.model.ctg2777.1	0.539657	9.7745	5.17199	0.0229539	0.30258
evm.model.chr1.1310	-0.925258	4.11942	5.17161	0.0229589	0.30258
evm.model.chr20.911	-0.586946	5.1357	5.16767	0.0230111	0.302968
evm.model.ctg2468.9	1.00303	3.58564	5.16524	0.0230433	0.303092
evm.model.chr34.310	1.08145	5.43461	5.15928	0.0231225	0.303834
evm.model.chr11.747	-0.98471	4.60714	5.15288	0.0232079	0.304655
evm.model.chr26.718	-2.02918	2.86179	5.15074	0.0232365	0.30473
evm.model.chr12.1247	-0.749185	4.30701	5.14458	0.0233191	0.30511
evm.model.chr20.249	1.00653	3.57137	5.14432	0.0233226	0.30511
evm.model.chr6.486	-0.747342	4.35921	5.14269	0.0233445	0.30511
evm.model.ctg683.1	0.522279	7.10752	5.14175	0.0233571	0.30511
evm.model.ctg2566.16	1.85907	3.86176	5.13406	0.0234608	0.306163
evm.model.chr26.261	-0.922229	4.59584	5.12743	0.0235506	0.307034
evm.model.chr1.969	0.898732	5.54645	5.12076	0.0236412	0.307602
evm.model.chr18.535	-1.49329	3.42591	5.11777	0.023682	0.307602
evm.model.chr11.24	1.15354	3.52088	5.11695	0.0236932	0.307602
evm.model.chr28.387	-0.876836	4.44097	5.11602	0.0237059	0.307602
evm.model.chr27.133	0.678244	4.69748	5.11574	0.0237097	0.307602
evm.model.chr27.405	-0.81143	4.10718	5.11093	0.0237756	0.308124
evm.model.chr10.667	-0.561989	5.67787	5.10942	0.0237962	0.308124
evm.model.chr28.572	-0.496541	5.58084	5.10149	0.0239053	0.309142
evm.model.chr6.83	-1.34151	3.02699	5.1003	0.0239218	0.309142
evm.model.chr1.198	-0.578376	6.13438	5.09865	0.0239445	0.309142
evm.model.chr11.4	0.779166	5.42375	5.09043	0.0240583	0.310197
evm.model.chr21.347	-3.46959	1.79885	5.08853	0.0240845	0.310197
evm.model.chr23.983	0.785681	4.74495	5.08615	0.0241177	0.310197
evm.model.chr6.205	0.896194	3.82325	5.08602	0.0241194	0.310197
evm.model.chr27.143	-1.10009	3.41348	5.08013	0.0242016	0.310953
evm.model.chr1.989	0.47778	5.95745	5.07614	0.0242573	0.311369
evm.model.chr19.143	-0.557137	6.30077	5.07151	0.0243222	0.311865
evm.model.chr22.72	-0.557442	5.22529	5.07004	0.0243429	0.311865
evm.model.chr31.372	0.468123	7.33026	5.06485	0.0244158	0.312498
evm.model.chr14.868	-0.662751	5.28515	5.0595	0.0244913	0.313122
evm.model.chr7.228	0.810118	5.47745	5.05807	0.0245116	0.313122
evm.model.chr27.267	2.00768	2.31443	5.05449	0.0245622	0.313468
evm.model.chr33.7	0.578065	4.91111	5.03964	0.0247736	0.315621
evm.model.chr20.720	-1.157	4.32831	5.03846	0.0247906	0.315621
evm.model.ctg1226.7	-0.56784	6.02182	5.03722	0.0248083	0.315621
evm.model.chr34.325	0.468515	5.96707	5.03389	0.0248561	0.315621
evm.model.chr16.954	-3.45463	1.79558	5.03083	0.0249	0.315621
evm.model.chr11.708	0.496682	5.75269	5.02984	0.0249142	0.315621
evm.model.chr21.210	-0.566059	5.30449	5.02949	0.0249192	0.315621
evm.model.chr28.341	0.853725	7.40851	5.0294	0.0249206	0.315621
evm.model.chr12.1205	1.04302	3.82788	5.02293	0.0250138	0.31584
evm.model.chr38.75	0.62082	5.63245	5.02218	0.0250246	0.31584
evm.model.chr3.723	0.664119	7.50734	5.02192	0.0250284	0.31584
evm.model.chr4.983	0.820142	6.07275	5.02162	0.0250328	0.31584
evm.model.chr22.136	0.645221	5.2804	5.01764	0.0250903	0.316266
evm.model.chr34.44	-0.844502	5.83413	5.00411	0.0252871	0.318214
evm.model.chr9.1091	1.36941	2.95565	5.00374	0.0252926	0.318214
evm.model.chr27.637	0.498173	8.38047	4.99712	0.0253895	0.318504
evm.model.chr2.1392	-0.652031	5.29868	4.99674	0.0253952	0.318504
evm.model.chr3.1333	2.28484	2.19881	4.99331	0.0254454	0.318504
evm.model.chr20.420	0.758484	4.77406	4.99281	0.0254529	0.318504
evm.model.chr29.583	0.558283	4.98926	4.99104	0.0254789	0.318504
evm.model.chr27.284	-0.655753	5.70158	4.99096	0.0254801	0.318504
evm.model.chr17.34	1.64113	3.02846	4.99075	0.0254832	0.318504
evm.model.chr19.523	-0.595137	5.98673	4.98861	0.0255147	0.318599
evm.model.chr8.1050	-1.09455	3.40406	4.98332	0.0255928	0.31863
evm.model.chr30.612	1.10051	3.34128	4.98182	0.0256151	0.31863
evm.model.chr3.1409	0.487525	6.39103	4.98152	0.0256195	0.31863
evm.model.chr34.331	0.588516	10.545	4.98089	0.0256287	0.31863
evm.model.chr26.527	0.571747	7.43313	4.98035	0.0256369	0.31863
evm.model.chr10.549	0.624969	5.94159	4.97478	0.0257194	0.319339
evm.model.chr27.221	0.478975	6.02472	4.97327	0.0257419	0.319339
evm.model.chr6.398	-1.4462	2.86563	4.96437	0.0258748	0.320614
evm.model.chr22.17	-1.47561	2.83055	4.96316	0.0258929	0.320614
evm.model.chr37.391	0.887985	6.6081	4.95543	0.0260089	0.321337
evm.model.chr6.81	-1.02885	5.47164	4.95478	0.0260186	0.321337
evm.model.chr12.1233	0.68654	4.76955	4.95444	0.0260237	0.321337
evm.model.chr3.133	0.873429	7.24937	4.94703	0.0261355	0.322418
evm.model.chr24.767	0.61404	5.55745	4.94377	0.0261848	0.322728
evm.model.chr18.77	0.637884	5.59802	4.93648	0.0262955	0.323091
evm.model.ctg919.15	0.992523	3.55143	4.93646	0.0262958	0.323091
evm.model.chr18.79	0.637453	6.31807	4.93579	0.0263061	0.323091
evm.model.chr8.329	0.85723	4.12855	4.93544	0.0263113	0.323091
evm.model.chr14.142	0.84837	10.1262	4.92666	0.0264453	0.324365
evm.model.chr31.186	0.5509	6.14693	4.925	0.0264708	0.324365
evm.model.chr34.381	0.688415	9.64848	4.92133	0.0265271	0.324365
evm.model.chr4.1884	-0.726248	4.60342	4.92044	0.0265408	0.324365
evm.model.ctg2532.2	1.46213	2.90392	4.9191	0.0265614	0.324365
evm.model.ctg2569.4	1.46213	2.90392	4.9191	0.0265614	0.324365
evm.model.chr35.125	-1.98928	2.36993	4.90881	0.02672	0.326004
evm.model.chr12.1215	-0.566808	6.61832	4.90369	0.0267994	0.326562
evm.model.chr21.318	-0.515147	5.7096	4.90086	0.0268434	0.326562
evm.model.chr30.425	0.467116	6.23262	4.90049	0.0268491	0.326562
evm.model.chr13.848	0.539429	5.13481	4.89954	0.0268639	0.326562
evm.model.chr11.896	-0.842396	4.7617	4.89376	0.026954	0.327358
evm.model.chr5.1286	1.87602	2.3805	4.88992	0.027014	0.327788
evm.model.chr25.174	0.929407	4.70895	4.8733	0.0272754	0.330304
evm.model.chr13.151	1.13698	3.77731	4.87222	0.0272924	0.330304
evm.model.chr16.501	-0.791238	4.10379	4.87045	0.0273204	0.330304
evm.model.chr2.842	1.30108	2.97639	4.87043	0.0273206	0.330304
evm.model.chr5.404	0.723685	10.2441	4.86789	0.027361	0.330317
evm.model.chr2.1123	1.27213	3.01853	4.86619	0.0273879	0.330317
evm.model.chr1.353	-0.926704	4.25688	4.86491	0.0274082	0.330317
evm.model.chr4.630	1.98818	3.34704	4.86291	0.02744	0.330317
evm.model.chr1.267	-1.80046	4.14999	4.86211	0.0274527	0.330317
evm.model.chr1.1756	0.589251	4.87052	4.86099	0.0274706	0.330317
evm.model.chr28.514	0.613171	9.07978	4.85132	0.027625	0.331841
evm.model.chr34.298	-1.42795	2.86584	4.84994	0.0276471	0.331841
evm.model.chr9.764	-0.533721	5.92296	4.84416	0.0277399	0.332654
evm.model.chr13.809	-1.90668	2.7522	4.84101	0.0277907	0.332963
evm.model.chr11.635	0.575996	4.86318	4.83936	0.0278173	0.332982
evm.model.chr11.843	0.68538	8.90644	4.83592	0.0278728	0.333346
evm.model.chr6.409	-0.690788	5.21149	4.83186	0.0279385	0.333832
evm.model.ctg2632.10	0.837348	8.81616	4.82243	0.0280917	0.335268
evm.model.chr10.496	0.514191	7.25475	4.82021	0.0281279	0.335268
evm.model.chr13.424	0.859948	4.02852	4.81983	0.0281342	0.335268
evm.model.chr5.645	0.595086	5.48596	4.81688	0.0281822	0.33554
evm.model.chr2.1838	0.45602	7.44639	4.81458	0.0282199	0.335573
evm.model.chr21.180	0.641348	8.66867	4.81363	0.0282354	0.335573
evm.model.chr25.373	-0.712154	4.34057	4.79867	0.0284817	0.338197
evm.model.chr5.997	0.605697	6.19326	4.79695	0.0285101	0.338234
evm.model.chr16.388	-1.05222	4.44539	4.79413	0.0285569	0.338487
evm.model.chr4.1160	0.534662	5.73699	4.7923	0.0285873	0.338546
evm.model.chr5.522	-1.95129	2.37414	4.78588	0.0286939	0.338976
evm.model.chr25.580	-0.548759	5.5373	4.7847	0.0287136	0.338976
evm.model.chr33.259	-0.790178	6.83281	4.78327	0.0287375	0.338976
evm.model.chr36.153	0.720104	4.27563	4.78185	0.0287613	0.338976
evm.model.chr12.1146	1.32136	2.9308	4.78091	0.0287768	0.338976
evm.model.chr27.437	1.86871	2.36575	4.77965	0.028798	0.338976
evm.model.ctg1895.2	2.38266	2.06921	4.77942	0.0288019	0.338976
evm.model.chr31.479	0.56118	6.1541	4.7741	0.0288909	0.339724
evm.model.chr8.774	2.47827	2.78747	4.76786	0.0289958	0.340656
evm.model.chr21.662	-0.813634	5.1799	4.76021	0.0291249	0.341871
evm.model.ctg565.4	0.654735	8.81331	4.75558	0.0292035	0.34198
evm.model.chr15.946	-1.13282	5.49584	4.75449	0.029222	0.34198
evm.model.chr5.592	1.77687	2.44071	4.7521	0.0292626	0.34198
evm.model.chr14.155	1.09478	3.29865	4.75197	0.0292648	0.34198
evm.model.chr14.588	0.970008	4.54681	4.75145	0.0292736	0.34198
evm.model.chr28.530	0.558904	8.60399	4.74986	0.0293007	0.34198
evm.model.chr6.926	0.508503	7.95468	4.74897	0.0293159	0.34198
evm.model.chr10.873	0.755116	4.14771	4.74632	0.0293611	0.34198
evm.model.chr5.1392	1.11741	3.25514	4.74495	0.0293843	0.34198
evm.model.chr13.316	-0.532596	6.42957	4.74456	0.0293911	0.34198
evm.model.chr13.98	-0.892193	4.85483	4.73986	0.0294714	0.342332
evm.model.chr9.282	0.890876	3.75359	4.73862	0.0294928	0.342332
evm.model.chr4.2117	0.61184	5.3328	4.73828	0.0294985	0.342332
evm.model.chr37.18	2.01814	3.03528	4.73352	0.0295803	0.342982
evm.model.chr14.1214	-0.818992	4.00507	4.73182	0.0296096	0.343022
evm.model.chr19.828	-0.648749	4.55642	4.72613	0.0297076	0.343808
evm.model.chr14.1002	-0.924517	3.74528	4.72489	0.029729	0.343808
evm.model.chr21.583	1.00286	7.28111	4.7216	0.0297861	0.343961
evm.model.chr17.530	-1.16835	3.25552	4.72114	0.0297939	0.343961
evm.model.chr3.2110	-0.527189	5.67093	4.71749	0.0298573	0.344206
evm.model.chr22.780	0.887277	6.22195	4.71694	0.0298669	0.344206
evm.model.chr19.30	-0.8107	4.00696	4.71501	0.0299004	0.344289
evm.model.chr3.558	-0.485287	6.02627	4.71355	0.0299258	0.344289
evm.model.chr7.467	1.05747	3.48517	4.70139	0.0301383	0.346434
evm.model.chr14.908	0.608499	5.04473	4.69468	0.0302561	0.347393
evm.model.chr24.544	0.74479	4.9498	4.69122	0.0303171	0.347393
evm.model.chr2.1421	-0.564273	5.20981	4.69104	0.0303202	0.347393
evm.model.chr19.243	0.736226	4.5641	4.68982	0.0303417	0.347393
evm.model.chr3.15	0.503393	6.32902	4.68838	0.0303673	0.347393
evm.model.chr22.202	0.583918	4.78655	4.68729	0.0303866	0.347393
evm.model.chr22.355	-0.489993	5.37947	4.68628	0.0304044	0.347393
evm.model.chr7.1102	1.09453	3.28313	4.67445	0.0306145	0.349494
evm.model.chr27.286	0.704694	6.54872	4.67087	0.0306784	0.349834
evm.model.chr12.1195	-0.990748	3.54071	4.66984	0.0306968	0.349834
evm.model.chr5.919	-0.622504	4.73034	4.66249	0.0308284	0.350667
evm.model.chr35.284	-1.01853	3.91662	4.66232	0.0308315	0.350667
evm.model.chr27.273	0.510829	5.13962	4.66114	0.0308528	0.350667
evm.model.chr24.583	0.534046	5.06527	4.65988	0.0308754	0.350667
evm.model.chr28.544	0.722532	6.50193	4.65118	0.0310323	0.352149
evm.model.chr37.9	1.35627	2.87893	4.64256	0.0311884	0.353619
evm.model.chr22.363	-0.808391	3.99569	4.63834	0.0312652	0.354064
evm.model.chr23.245	0.583018	4.84934	4.63748	0.0312809	0.354064
evm.model.chr10.495	0.496095	5.58031	4.63434	0.0313381	0.354411
evm.model.chr18.736	0.679131	4.37785	4.62205	0.0315634	0.356656
evm.model.chr16.828	0.826003	3.89884	4.62039	0.031594	0.356699
evm.model.chr5.685	0.549266	5.92966	4.61425	0.0317074	0.35735
evm.model.chr9.502	0.586873	5.00095	4.6135	0.0317213	0.35735
evm.model.chr22.549	-0.665387	4.46313	4.6129	0.0317323	0.35735
evm.model.chr30.607	-0.625364	6.14662	4.61107	0.0317661	0.357429
evm.model.chr25.144	-1.27572	3.01491	4.60927	0.0317996	0.357504
evm.model.chr24.740	-1.95101	2.34299	4.60162	0.0319417	0.358798
evm.model.chr34.252	-1.49107	2.73615	4.57771	0.0323904	0.363203
evm.model.ctg1956.5	0.562818	5.85796	4.57709	0.0324023	0.363203
evm.model.chr33.105	1.0351	3.37717	4.57638	0.0324157	0.363203
evm.model.chr11.1111	0.533798	6.72076	4.57479	0.0324456	0.363233
evm.model.ctg1089.3	2.33117	2.05963	4.57003	0.032536	0.363567
evm.model.chr16.164	0.673307	8.85257	4.56951	0.0325458	0.363567
evm.model.chr26.691	-0.67448	8.09161	4.5689	0.0325574	0.363567
evm.model.chr9.739	1.29923	2.91542	4.56464	0.0326384	0.364166
evm.model.chr7.651	0.576686	5.79801	4.55867	0.0327526	0.365133
evm.model.chr15.555	-0.973153	4.84944	4.5566	0.0327921	0.365268
evm.model.chr28.549	-0.591645	5.31063	4.55283	0.0328643	0.365767
evm.model.chr30.430	-0.504235	5.4855	4.5488	0.0329419	0.365795
evm.model.chr13.306	-0.660405	6.29165	4.54657	0.0329848	0.365795
evm.model.chr2.666	-0.479349	5.96437	4.54636	0.0329888	0.365795
evm.model.chr35.150	-0.57234	6.16184	4.5448	0.0330188	0.365795
evm.model.ctg23.2	0.49735	6.1884	4.54466	0.0330215	0.365795
evm.model.chr8.739	-0.595563	6.65926	4.54414	0.0330317	0.365795
evm.model.chr6.846	0.561736	7.19269	4.53726	0.0331646	0.366642
evm.model.chr19.585	0.544292	6.55873	4.535	0.0332086	0.366642
evm.model.chr19.341	-0.902824	5.99211	4.53474	0.0332134	0.366642
evm.model.chr33.254	-0.679042	4.53946	4.53341	0.0332393	0.366642
evm.model.chr1.254	-1.48181	3.06284	4.53307	0.033246	0.366642
evm.model.chr24.506	0.467508	6.03234	4.53046	0.0332968	0.366898
evm.model.chr29.151	-0.532394	5.90477	4.52815	0.0333416	0.366954
evm.model.ctg2468.10	-0.487657	5.30524	4.52736	0.0333569	0.366954
evm.model.ctg2544.9	0.7324	4.15818	4.51846	0.0335309	0.368353
evm.model.chr27.31	0.795911	3.96129	4.51803	0.0335394	0.368353
evm.model.chr10.312	-3.31289	1.75829	4.51287	0.0336408	0.369162
evm.model.chr30.9	-0.815575	4.46657	4.50754	0.0337457	0.370007
evm.model.chr33.84	-0.536531	5.94903	4.50416	0.0338125	0.3703
evm.model.chr2.1764	0.761622	4.06573	4.50338	0.033828	0.3703
evm.model.chr6.624	0.449983	6.66537	4.50053	0.0338843	0.370611
evm.model.chr24.35	0.67692	5.23487	4.49881	0.0339185	0.37068
evm.model.chr27.641	-0.590427	5.02851	4.49639	0.0339666	0.370774
evm.model.chr33.185	-0.500356	5.91506	4.49557	0.0339828	0.370774
evm.model.ctg77.5	1.75804	2.40072	4.4928	0.0340378	0.371071
evm.model.chr9.844	-0.606835	4.65938	4.48665	0.0341605	0.372104
evm.model.chr7.106	0.70958	6.24701	4.48523	0.034189	0.372109
evm.model.chr23.310	-0.675771	4.38659	4.48174	0.0342588	0.372292
evm.model.chr1.2558	0.505757	6.45165	4.48063	0.034281	0.372292
evm.model.chr25.262	-0.614313	5.09033	4.4802	0.0342897	0.372292
evm.model.chr30.445	0.618513	6.241	4.4771	0.0343521	0.372413
evm.model.chr22.768	-1.16456	3.42285	4.47686	0.0343568	0.372413
evm.model.chr36.182	-0.928154	3.63557	4.46981	0.0344988	0.373406
evm.model.chr24.36	0.437989	6.31892	4.46953	0.0345045	0.373406
evm.model.chr36.84	2.73963	6.15507	4.46527	0.0345906	0.374033
evm.model.chr14.352	0.529294	5.38753	4.46139	0.0346693	0.374581
evm.model.chr16.284	0.441368	6.37505	4.45859	0.0347261	0.374811
evm.model.chr10.283	0.589201	6.23472	4.45757	0.034747	0.374811
evm.model.chr2.2049	-0.582257	4.96063	4.45545	0.03479	0.374972
evm.model.chr1.1678	0.453408	5.46673	4.45391	0.0348214	0.374982
evm.model.ctg23.8	-0.611259	4.72898	4.45264	0.0348473	0.374982
evm.model.chr7.430	0.506827	5.09331	4.45007	0.0348997	0.375242
evm.model.chr27.457	0.862628	3.748	4.44647	0.0349734	0.375595
evm.model.chr25.468	0.475046	5.51701	4.44561	0.0349912	0.375595
evm.model.chr18.158	-0.768865	5.2907	4.44407	0.0350227	0.375595
evm.model.chr4.1873	-0.828984	3.88347	4.44291	0.0350464	0.375595
evm.model.chr22.709	0.471972	5.60814	4.44159	0.0350736	0.375595
evm.model.chr21.203	0.48526	5.20264	4.43378	0.0352344	0.3767
evm.model.ctg2162.9	-0.513486	5.28591	4.43357	0.0352387	0.3767
evm.model.chr30.224	1.09756	3.21409	4.43212	0.0352686	0.3767
evm.model.chr1.2119	-0.689173	4.93812	4.43109	0.03529	0.3767
evm.model.chr8.1223	-0.770432	4.10072	4.42833	0.035347	0.376746
evm.model.chr24.651	-0.768938	4.05604	4.42815	0.0353509	0.376746
evm.model.chr10.1040	0.667593	5.04269	4.42282	0.0354614	0.377621
evm.model.chr27.441	0.549126	5.17276	4.42107	0.0354979	0.377707
evm.model.chr14.295	0.536686	4.92993	4.41291	0.035668	0.379083
evm.model.chr17.558	-0.802175	4.06085	4.41214	0.0356841	0.379083
evm.model.chr29.327	-1.24826	3.13202	4.4085	0.0357603	0.379384
evm.model.chr26.126	-0.571322	5.04426	4.40807	0.0357694	0.379384
evm.model.chr23.380	-1.2687	5.37305	4.40593	0.0358143	0.379557
evm.model.chr8.96	-0.58254	4.86555	4.39767	0.0359881	0.380793
evm.model.chr5.779	0.504759	7.07192	4.39767	0.0359881	0.380793
evm.model.chr16.108	1.50817	2.61475	4.39505	0.0360434	0.381076
evm.model.chr32.20	-0.903371	3.71295	4.39242	0.036099	0.381361
evm.model.chr27.112	0.433906	6.1423	4.38962	0.0361583	0.381524
evm.model.ctg2566.13	-0.578365	4.84605	4.38898	0.0361719	0.381524
evm.model.chr22.353	-2.45038	2.17079	4.3842	0.0362735	0.382136
evm.model.chr4.1610	-0.624163	4.69813	4.38306	0.0362977	0.382136
evm.model.chr4.1881	1.15511	4.78785	4.3822	0.036316	0.382136
evm.model.ctg1154.21	-1.46502	3.736	4.37593	0.0364499	0.383242
evm.model.chr24.153	-1.58315	2.67645	4.37374	0.0364968	0.383251
evm.model.chr30.495	-0.49467	5.1734	4.37263	0.0365206	0.383251
evm.model.chr5.1038	0.497406	6.84673	4.37186	0.0365371	0.383251
evm.model.chr20.917	-0.631015	5.33794	4.37003	0.0365764	0.383361
evm.model.chr8.208	-0.490831	5.19886	4.36349	0.0367171	0.384532
evm.model.chr1.213	-1.23896	5.42475	4.35995	0.0367935	0.38503
evm.model.chr33.197	-1.37822	2.81875	4.35666	0.0368646	0.385285
evm.model.chr1.2461	0.599306	6.24698	4.35483	0.0369041	0.385285
evm.model.chr5.331	-0.805585	4.66307	4.3548	0.0369047	0.385285
evm.model.ctg2198.9	0.922419	3.57181	4.35069	0.036994	0.385748
evm.model.chr14.44	-0.837527	3.83364	4.34835	0.0370449	0.385748
evm.model.chr14.1006	-2.02258	2.25444	4.3472	0.0370698	0.385748
evm.model.chr31.399	-0.466014	6.37164	4.34696	0.037075	0.385748
evm.model.chr7.848	-0.931417	3.59005	4.34598	0.0370964	0.385748
evm.model.chr2.910	-0.565088	5.75001	4.34476	0.0371229	0.385748
evm.model.chr32.133	-0.659104	5.5306	4.33863	0.0372569	0.386838
evm.model.chr25.141	0.803845	3.88459	4.33289	0.0373827	0.387842
evm.model.chr2.857	-0.615666	4.57374	4.33085	0.0374276	0.388005
evm.model.chr24.678	0.473005	5.6669	4.32896	0.0374691	0.388133
evm.model.chr19.450	-0.560128	8.30285	4.32612	0.0375318	0.388364
evm.model.chr8.1177	-0.510614	5.91484	4.32373	0.0375844	0.388364
evm.model.chr6.1069	0.542507	7.22482	4.32351	0.0375892	0.388364
evm.model.chr9.53	0.508042	5.4154	4.32266	0.0376081	0.388364
evm.model.chr26.72	1.55693	5.10661	4.31942	0.0376797	0.388722
evm.model.chr37.425	-0.44884	5.58731	4.31846	0.0377011	0.388722
evm.model.chr15.238	-1.45594	3.41486	4.31034	0.0378813	0.389977
evm.model.chr32.399	0.555825	4.84893	4.3102	0.0378844	0.389977
evm.model.chr24.10	-0.641255	4.4643	4.30823	0.0379285	0.389977
evm.model.ctg2677.2	-0.666303	5.43769	4.30771	0.03794	0.389977
evm.model.chr6.241	-0.856987	3.76452	4.30428	0.0380165	0.390388
evm.model.chr22.394	0.468353	5.66676	4.30219	0.0380633	0.390388
evm.model.ctg2437.9	0.598473	4.62793	4.30117	0.0380862	0.390388
evm.model.chr8.53	0.483128	7.08242	4.30067	0.0380973	0.390388
evm.model.chr9.507	-1.07007	4.66445	4.29629	0.0381956	0.39042
evm.model.ctg651.1	-0.677228	4.32391	4.29514	0.0382214	0.39042
evm.model.chr15.1104	-0.507759	5.06094	4.2945	0.0382358	0.39042
evm.model.chr31.164	-0.593363	5.74177	4.2942	0.0382425	0.39042
evm.model.chr5.388	0.546722	8.40307	4.29376	0.0382525	0.39042
evm.model.chr26.552	0.446251	5.80862	4.29235	0.0382842	0.39042
evm.model.chr21.33	0.637913	5.9336	4.29049	0.0383262	0.39042
evm.model.chr15.937	-0.546501	5.57006	4.28985	0.0383406	0.39042
evm.model.chr2.125	-0.811565	5.1563	4.28867	0.0383673	0.39042
evm.model.chr14.664	0.525946	5.0629	4.28587	0.0384304	0.39042
evm.model.chr2.1798	-1.06403	3.93512	4.28425	0.0384671	0.39042
evm.model.chr5.561	1.11339	9.39936	4.28407	0.0384712	0.39042
evm.model.chr22.39	0.527552	6.6874	4.28305	0.0384942	0.39042
evm.model.ctg1918.2	-0.491638	6.11109	4.28189	0.0385206	0.39042
evm.model.chr25.229	0.657359	9.56575	4.2794	0.0385771	0.39042
evm.model.chr14.1098	0.675167	4.41964	4.27939	0.0385772	0.39042
evm.model.chr22.676	-0.747004	4.07954	4.27842	0.0385992	0.39042
evm.model.chr30.272	-0.742172	4.97061	4.27636	0.038646	0.390597
evm.model.chr1.2334	-0.511853	6.07347	4.26959	0.0388003	0.391859
evm.model.chr21.113	-0.476019	5.23346	4.26761	0.0388455	0.392018
evm.model.chr36.152	-0.560699	4.79149	4.26311	0.0389486	0.392761
evm.model.chr28.243	0.534554	5.16942	4.25446	0.0391473	0.394467
evm.model.chr2.107	-0.548016	6.0571	4.24892	0.0392753	0.395246
evm.model.chr5.753	-0.515569	5.39545	4.24854	0.0392841	0.395246
evm.model.chr15.350	-0.849604	3.77089	4.24614	0.0393397	0.395506
evm.model.chr7.328	0.585062	6.02568	4.2438	0.0393938	0.395752
evm.model.chr3.1886	-0.559276	4.9945	4.24004	0.0394813	0.396332
evm.model.chr24.621	0.677805	4.45447	4.23605	0.0395741	0.396876
evm.model.chr28.156	-1.2492	2.96834	4.23515	0.0395952	0.396876
evm.model.chr3.1985	2.03742	2.17167	4.233	0.0396453	0.39708
evm.model.chr9.387	1.65616	2.93088	4.2288	0.0397435	0.397352
evm.model.chr22.82	-0.498123	5.69873	4.22861	0.039748	0.397352
evm.model.chr30.429	0.419297	7.66123	4.22801	0.0397621	0.397352
evm.model.chr9.15	0.908238	3.57143	4.22528	0.039826	0.397378
evm.model.chr5.63	0.471949	5.54051	4.22321	0.0398747	0.397378
evm.model.chr2.1486	0.646041	6.51458	4.22225	0.0398972	0.397378
evm.model.chr20.891	-0.536321	9.7903	4.21896	0.0399745	0.397378
evm.model.chr9.663	-0.579601	6.66927	4.2186	0.0399832	0.397378
evm.model.chr8.49	2.31743	2.01412	4.21662	0.0400298	0.397378
evm.model.chr11.465	0.780333	4.95385	4.2162	0.0400398	0.397378
evm.model.chr7.110	-0.603834	4.58485	4.21598	0.040045	0.397378
evm.model.chr19.471	-0.656946	5.60639	4.21566	0.0400524	0.397378
evm.model.chr20.535	-1.62939	2.51888	4.2152	0.0400632	0.397378
evm.model.chr29.269	0.522067	6.88443	4.21181	0.0401434	0.397528
evm.model.chr11.372	0.659379	4.32857	4.21122	0.0401576	0.397528
evm.model.chr31.303	0.565612	7.68408	4.21078	0.0401679	0.397528
evm.model.chr12.1034	0.592064	4.64477	4.20675	0.0402635	0.397642
evm.model.chr9.984	-1.25218	4.09092	4.20666	0.0402655	0.397642
evm.model.ctg1154.20	0.593721	7.91053	4.20651	0.0402691	0.397642
evm.model.chr21.739	0.555052	4.83308	4.19207	0.0406135	0.400465
evm.model.chr17.628	-0.629989	4.47392	4.192	0.0406151	0.400465
evm.model.chr21.176	-0.527549	5.47219	4.18415	0.0408037	0.401659
evm.model.chr4.2122	0.513144	4.97514	4.18153	0.0408668	0.401659
evm.model.chr7.1086	-2.29855	2.07797	4.18077	0.0408852	0.401659
evm.model.chr2.1754	-3.21408	1.73394	4.18069	0.0408871	0.401659
evm.model.chr9.761	0.555666	7.13129	4.18069	0.0408871	0.401659
evm.model.chr16.70	0.83264	3.75761	4.1761	0.040998	0.402452
evm.model.chr36.273	0.484782	7.05643	4.17452	0.0410361	0.402529
evm.model.chr24.571	0.468513	7.46199	4.17018	0.0411413	0.403021
evm.model.chr29.127	-0.470284	5.82153	4.1692	0.0411652	0.403021
evm.model.chr8.1049	-0.548946	6.6692	4.16871	0.0411771	0.403021
evm.model.chr7.252	-0.993169	3.94218	4.16352	0.0413036	0.403873
evm.model.ctg538.10	-1.05346	4.65075	4.16264	0.0413249	0.403873
evm.model.chr36.103	-1.26025	2.93239	4.155	0.0415118	0.405402
evm.model.chr10.505	1.01027	6.9961	4.15238	0.041576	0.405668
evm.model.chr9.59	0.56575	5.0904	4.15023	0.0416289	0.405668
evm.model.chr15.678	2.1804	2.06666	4.15017	0.0416304	0.405668
evm.model.chr19.855	0.472767	10.0779	4.1482	0.0416788	0.405768
evm.model.chr22.342	-1.2557	2.93763	4.14686	0.0417119	0.405768
evm.model.chr3.2260	-1.27828	3.82362	4.14495	0.041759	0.405768
evm.model.chr9.826	0.528584	5.19946	4.1448	0.0417626	0.405768
evm.model.ctg1154.6	-1.37237	2.7802	4.14133	0.0418482	0.40608
evm.model.ctg2808.1	-0.537359	5.18034	4.14103	0.0418557	0.40608
evm.model.chr5.630	0.739187	4.08755	4.13779	0.0419358	0.406298
evm.model.chr37.84	-0.856992	5.69368	4.13765	0.0419392	0.406298
evm.model.chr3.1465	-0.613332	7.86499	4.13524	0.041999	0.406364
evm.model.chr31.74	-0.481126	5.86554	4.13492	0.0420071	0.406364
evm.model.ctg2199.12	-1.02421	3.97086	4.12979	0.0421347	0.407116
evm.model.chr10.1156	0.519274	6.60463	4.12933	0.0421461	0.407116
evm.model.chr18.47	-0.544777	4.82165	4.1244	0.0422689	0.407807
evm.model.chr14.874	-0.908979	5.63949	4.12401	0.0422788	0.407807
evm.model.chr8.781	-0.646483	4.38535	4.12135	0.0423454	0.408021
evm.model.ctg784.8	0.501463	8.0805	4.11968	0.0423871	0.408021
evm.model.chr1.1011	0.781107	3.88972	4.11928	0.0423972	0.408021
evm.model.chr24.137	1.44597	2.6242	4.11427	0.0425228	0.408021
evm.model.chr13.933	-1.48044	2.64684	4.11377	0.0425354	0.408021
evm.model.chr28.262	-0.550909	4.7901	4.11202	0.0425794	0.408021
evm.model.chr10.207	-0.643758	4.39483	4.11139	0.0425953	0.408021
evm.model.chr25.695	-0.575742	4.91239	4.10865	0.0426644	0.408021
evm.model.chr4.815	-1.31852	2.83827	4.10731	0.0426983	0.408021
evm.model.chr33.50	-0.832652	5.19124	4.10723	0.0427002	0.408021
evm.model.chr20.693	-0.70606	4.16302	4.10488	0.0427596	0.408021
evm.model.chr39.90	0.553076	4.74989	4.10466	0.0427653	0.408021
evm.model.chr3.1995	0.554443	6.01149	4.10429	0.0427745	0.408021
evm.model.chr18.402	0.745191	4.90011	4.10317	0.042803	0.408021
evm.model.chr1.1740	-1.07271	3.22753	4.103	0.0428072	0.408021
evm.model.chr8.195	-0.618141	4.49592	4.10243	0.0428216	0.408021
evm.model.chr3.1217	0.493309	8.21678	4.10172	0.0428397	0.408021
evm.model.chr18.560	-1.07111	4.41004	4.10014	0.0428797	0.408021
evm.model.chr32.433	0.620164	7.42226	4.09997	0.042884	0.408021
evm.model.chr29.444	-0.549867	4.78971	4.09878	0.0429141	0.408021
evm.model.chr19.603	-0.937833	4.03081	4.09553	0.0429969	0.408516
evm.model.chr35.345	-0.515868	4.95851	4.09368	0.0430439	0.408612
evm.model.chr34.46	-0.845465	3.73808	4.09268	0.0430692	0.408612
evm.model.chr27.312	0.577809	6.99387	4.09151	0.043099	0.408612
evm.model.chr38.54	-0.435462	5.95203	4.07877	0.0434252	0.411411
evm.model.chr29.283	-0.664133	5.28427	4.07722	0.0434652	0.411497
evm.model.chr28.283	-0.666418	6.96751	4.07147	0.0436134	0.412607
evm.model.chr16.473	-0.5193	4.92641	4.06686	0.0437325	0.413343
evm.model.chr1.2221	-1.13796	3.55732	4.066	0.0437547	0.413343
evm.model.chr23.1047	0.740373	3.99927	4.0607	0.0438924	0.413343
evm.model.chr33.95	-0.512399	8.03255	4.06002	0.0439099	0.413343
evm.model.chr2.1839	0.493727	6.05855	4.05891	0.0439389	0.413343
evm.model.chr3.28	0.859878	4.09707	4.05812	0.0439595	0.413343
evm.model.chr31.379	-0.560227	4.72985	4.05801	0.0439622	0.413343
evm.model.chr19.635	1.44014	2.71492	4.05787	0.0439659	0.413343
evm.model.chr9.27	-0.712742	4.12416	4.05653	0.0440009	0.413343
evm.model.chr36.222	1.4527	8.30841	4.05649	0.0440018	0.413343
evm.model.chr35.250	-0.467202	5.46581	4.05428	0.0440594	0.413396
evm.model.chr13.514	-0.517578	5.35284	4.0539	0.0440695	0.413396
evm.model.chr37.360	-0.489573	5.42658	4.05204	0.044118	0.41356
evm.model.chr36.26	-0.53867	6.41887	4.04992	0.0441734	0.413787
evm.model.chr9.660	-0.603401	5.14731	4.04457	0.0443136	0.414809
evm.model.chr16.151	-1.61988	2.94584	4.04136	0.0443979	0.415046
evm.model.chr21.746	-0.616969	5.28989	4.04124	0.0444013	0.415046
evm.model.chr10.550	0.517791	5.52671	4.03945	0.0444484	0.415046
evm.model.chr32.68	-1.60941	2.49963	4.03887	0.0444636	0.415046
evm.model.chr9.769	-0.453707	5.53513	4.03418	0.0445874	0.415232
evm.model.ctg2029.5	1.7308	2.40746	4.03286	0.0446223	0.415232
evm.model.chr24.145	0.649982	4.7569	4.03232	0.0446365	0.415232
evm.model.chr13.1366	-0.95564	3.45088	4.03227	0.0446378	0.415232
evm.model.chr27.463	0.429633	6.59479	4.03221	0.0446395	0.415232
evm.model.chr2.2016	-0.737692	4.58605	4.02914	0.0447209	0.41535
evm.model.chr29.399	-1.84541	2.5051	4.02896	0.0447255	0.41535
evm.model.chr14.1037	-0.441162	5.48881	4.0282	0.0447458	0.41535
evm.model.chr35.232	0.482569	5.08732	4.02588	0.0448074	0.415631
evm.model.chr21.518	1.13005	3.05237	4.01859	0.0450013	0.416459
evm.model.chr37.15	1.09789	3.11049	4.01654	0.045056	0.416459
evm.model.chr19.513	0.681651	4.19217	4.01586	0.0450741	0.416459
evm.model.chr10.457	0.45883	8.93049	4.01464	0.0451069	0.416459
evm.model.chr7.696	0.568587	6.11825	4.01385	0.045128	0.416459
evm.model.chr20.460	-1.00332	5.92125	4.01337	0.0451408	0.416459
evm.model.chr2.888	1.6039	6.84326	4.01323	0.0451446	0.416459
evm.model.chr27.592	-0.515769	5.45007	4.01314	0.0451469	0.416459
evm.model.chr19.107	0.410443	6.4659	4.0113	0.0451962	0.416625
evm.model.chr15.1111	-0.49032	5.79492	4.00474	0.0453724	0.417244
evm.model.chr4.1456	-0.95501	3.44185	4.00278	0.0454252	0.417244
evm.model.chr19.178	0.926229	3.46573	4.00242	0.0454349	0.417244
evm.model.chr32.174	-0.572276	4.65562	4.00089	0.0454761	0.417244
evm.model.chr23.475	1.44215	2.60355	3.99937	0.0455172	0.417244
evm.model.chr25.181	-0.448933	5.82819	3.999	0.0455271	0.417244
evm.model.chr3.1961	1.52027	2.51789	3.99888	0.0455305	0.417244
evm.model.ctg1218.3	-0.496966	5.77869	3.99886	0.0455311	0.417244
evm.model.chr3.1828	-0.582007	5.16419	3.9978	0.0455598	0.417244
evm.model.chr24.615	0.449625	8.26556	3.99717	0.0455768	0.417244
evm.model.chr3.1498	-0.457658	5.26276	3.99131	0.0457355	0.418409
evm.model.chr35.137	0.445071	5.88638	3.98894	0.0457997	0.418709
evm.model.chr9.83	-0.473862	6.6964	3.98606	0.0458781	0.418948
evm.model.chr31.173	-0.480695	5.223	3.98567	0.0458889	0.418948
evm.model.chr32.88	-0.455794	5.35573	3.98045	0.0460312	0.419861
evm.model.chr34.160	0.632767	4.36417	3.97969	0.0460519	0.419861
evm.model.chr16.188	-0.655543	5.17539	3.97792	0.0461005	0.419943
evm.model.chr28.423	0.574751	4.61056	3.97635	0.0461435	0.419943
evm.model.chr28.255	1.70855	2.34205	3.97591	0.0461555	0.419943
evm.model.chr14.35	-0.715007	4.89369	3.97154	0.0462754	0.42018
evm.model.chr7.276	0.908353	3.49949	3.97036	0.046308	0.42018
evm.model.chr16.281	1.21285	2.90296	3.96907	0.0463435	0.42018
evm.model.chr29.21	-0.81333	3.9595	3.96865	0.0463551	0.42018
evm.model.chr31.50	-0.529424	5.52403	3.96818	0.046368	0.42018
evm.model.chr17.138	-1.49869	3.79577	3.96753	0.0463859	0.42018
evm.model.chr25.400	0.566227	4.88051	3.96692	0.0464026	0.42018
evm.model.ctg148.3	0.761707	3.90182	3.96481	0.0464608	0.420422
evm.model.chr6.461	0.793925	3.80562	3.96226	0.0465312	0.420758
evm.model.ctg2199.9	0.860448	3.62116	3.96057	0.046578	0.420758
evm.model.chr23.901	-0.497751	5.58013	3.95988	0.046597	0.420758
evm.model.chr3.980	0.62945	7.40316	3.95889	0.0466244	0.420758
evm.model.chr2.1710	0.466357	5.42722	3.9554	0.0467213	0.421347
evm.model.chr6.653	0.833252	3.68831	3.94941	0.0468877	0.422561
evm.model.chr2.2182	0.502087	4.9506	3.94508	0.0470085	0.423233
evm.model.chr35.491	-0.999551	3.49444	3.94367	0.0470482	0.423233
evm.model.chr21.302	0.722813	5.04136	3.93941	0.0471674	0.423233
evm.model.ctg2566.24	-0.438504	5.54372	3.93871	0.047187	0.423233
evm.model.chr4.1177	0.432421	6.62616	3.93824	0.0472001	0.423233
evm.model.chr24.428	-0.55543	4.81983	3.93787	0.0472106	0.423233
evm.model.chr2.1267	1.01245	4.58152	3.93749	0.0472212	0.423233
evm.model.chr2.2051	0.580747	5.50649	3.93744	0.0472226	0.423233
evm.model.chr5.1423	0.960198	3.92769	3.93652	0.0472484	0.423233
evm.model.chr16.469	-1.33406	2.99546	3.93506	0.0472894	0.423315
evm.model.chr8.756	-0.542265	5.10045	3.92737	0.0475062	0.424477
evm.model.chr35.464	0.582928	10.7176	3.92656	0.047529	0.424477
evm.model.chr15.859	0.432948	7.20672	3.92613	0.0475412	0.424477
evm.model.chr1.310	-0.943289	4.1779	3.92593	0.0475468	0.424477
evm.model.chr3.1974	0.553692	6.57069	3.92206	0.0476564	0.42517
evm.model.chr10.799	-0.677665	5.37409	3.92005	0.0477136	0.425251
evm.model.chr28.526	-0.486287	7.18705	3.91949	0.0477293	0.425251
evm.model.chr28.590	-0.524141	4.8577	3.91829	0.0477633	0.425269
evm.model.chr10.125	0.441348	6.35332	3.91115	0.0479668	0.426637
evm.model.chr34.78	0.504621	8.94643	3.91065	0.0479811	0.426637
evm.model.chr12.571	-0.737767	7.66164	3.90883	0.048033	0.426814
evm.model.chr33.235	-0.68339	5.25014	3.90645	0.0481011	0.427134
evm.model.chr5.621	0.789374	4.1359	3.9048	0.0481485	0.42727
evm.model.ctg16.5	0.426345	7.78593	3.90259	0.0482117	0.427546
evm.model.chr1.685	0.465571	5.13808	3.89838	0.0483326	0.428333
evm.model.chr7.793	-0.60515	5.18561	3.89601	0.0484008	0.428652
evm.model.ctg2516.14	0.56714	4.61736	3.89306	0.0484861	0.429121
evm.model.ctg2545.15	-1.4038	2.83846	3.88991	0.0485771	0.429641
evm.model.chr6.489	-1.72234	2.59297	3.88498	0.0487198	0.430617
evm.model.chr10.965	-0.637504	4.88533	3.8818	0.0488122	0.430814
evm.model.chr11.671	-1.07526	4.24492	3.88104	0.0488344	0.430814
evm.model.chr25.39	-1.08232	3.17618	3.88087	0.0488392	0.430814
evm.model.chr3.1818	0.581619	8.2917	3.8789	0.0488965	0.431034
evm.model.chr22.330	-0.455337	6.18554	3.86923	0.049179	0.432928
evm.model.chr3.1386	0.507765	10.3328	3.86832	0.0492057	0.432928
evm.model.chr15.899	-0.819134	3.74219	3.86764	0.0492256	0.432928
evm.model.chr32.53	-0.588682	4.5426	3.8671	0.0492415	0.432928
evm.model.chr5.516	0.418264	6.49571	3.86485	0.0493077	0.433224
evm.model.ctg435.3	0.524132	9.09478	3.86253	0.0493758	0.433536
evm.model.chr11.703	0.448856	11.29	3.86084	0.0494256	0.433688
evm.model.chr16.132	0.490806	7.76694	3.8527	0.0496661	0.435511
evm.model.chr37.80	0.568195	5.18547	3.84993	0.0497481	0.435943
evm.model.chr7.34	0.505536	7.07077	3.84197	0.0499849	0.437657
evm.model.chr7.862	-0.47823	5.88556	3.84027	0.0500356	0.437657
evm.model.ctg2143.4	-0.615248	4.41911	3.83943	0.0500604	0.437657
evm.model.chr16.159	-0.420264	5.86557	3.83894	0.0500752	0.437657
evm.model.chr15.1158	0.475504	6.82847	3.83479	0.0501992	0.438452
evm.model.chr21.13	-0.487526	7.12897	3.83302	0.0502522	0.438628
evm.model.chr21.314	-0.83416	5.89597	3.83135	0.0503023	0.438777
evm.model.chr7.218	-0.628667	4.86281	3.82966	0.050353	0.438783
evm.model.chr2.1140	-0.448178	5.57802	3.82759	0.0504153	0.438783
evm.model.chr33.48	0.429331	7.57334	3.82747	0.0504191	0.438783
evm.model.chr31.305	-0.763966	3.88981	3.82694	0.0504348	0.438783
evm.model.chr10.921	-0.588278	4.52623	3.82564	0.0504742	0.438839
evm.model.chr8.174	-1.00982	3.273	3.82215	0.0505794	0.439466
evm.model.chr4.466	0.657504	6.44242	3.8196	0.0506564	0.439839
evm.model.chr5.743	0.611145	9.61548	3.81754	0.0507188	0.439839
evm.model.chr20.57	0.473015	5.63511	3.81711	0.0507317	0.439839
evm.model.chr13.680	-0.979675	3.33467	3.81572	0.0507739	0.439839
evm.model.ctg1313.3	-1.72159	2.35718	3.81527	0.0507875	0.439839
evm.model.ctg1682.15	-0.469048	5.10843	3.81269	0.0508656	0.440229
evm.model.chr9.223	-1.63361	2.4279	3.8106	0.0509291	0.440492
evm.model.chr33.309	-0.663515	4.22027	3.8092	0.0509718	0.440575
evm.model.ctg1232.13	-0.477658	5.06231	3.80702	0.0510383	0.440864
evm.model.chr19.66	0.748637	4.05016	3.80336	0.0511498	0.441343
evm.model.chr10.276	-0.52278	4.82071	3.80302	0.0511601	0.441343
evm.model.chr23.780	0.479212	5.0275	3.80096	0.0512232	0.441376
evm.model.chr11.45	-0.943756	3.40894	3.80057	0.0512351	0.441376
evm.model.chr29.561	0.455824	7.90358	3.79961	0.0512645	0.441376
evm.model.chr1.1990	-0.476132	5.55325	3.79742	0.0513316	0.441376
evm.model.chr12.722	0.584086	4.50651	3.79628	0.0513667	0.441376
evm.model.ctg1951.6	-0.885648	3.54653	3.79542	0.0513928	0.441376
evm.model.chr2.445	0.742672	3.9101	3.79532	0.051396	0.441376
evm.model.chr2.1675	0.528576	4.82642	3.79389	0.05144	0.441469
evm.model.chr34.110	-1.19171	2.94292	3.79091	0.0515318	0.441956
evm.model.ctg906.8	-0.734483	3.97347	3.78932	0.0515805	0.441956
evm.model.chr14.422	0.456316	7.02642	3.78808	0.051619	0.441956
evm.model.chr2.2103	-1.08083	5.91229	3.78773	0.0516295	0.441956
evm.model.chr8.1191	0.53182	6.01113	3.7865	0.0516675	0.441997
evm.model.chr37.256	0.447703	5.35961	3.77898	0.0519002	0.443215
evm.model.chr26.713	0.627752	8.32795	3.77834	0.0519202	0.443215
evm.model.chr6.686	-0.95883	3.37051	3.77768	0.0519405	0.443215
evm.model.chr32.294	-0.623105	6.25565	3.7776	0.0519432	0.443215
evm.model.chr15.417	0.422154	6.13567	3.77505	0.0520224	0.443607
evm.model.ctg346.3	-0.561623	6.29388	3.77192	0.0521197	0.44394
evm.model.chr31.484	-0.45217	5.78301	3.76876	0.0522184	0.44394
evm.model.chr22.213	0.525149	6.58245	3.76846	0.0522276	0.44394
evm.model.ctg630.10	-0.868512	3.58269	3.76726	0.0522652	0.44394
evm.model.chr33.422	-0.520639	5.28945	3.76686	0.0522776	0.44394
evm.model.chr22.332	-0.439174	5.4398	3.76594	0.0523065	0.44394
evm.model.chr11.828	1.75314	4.14972	3.76549	0.0523206	0.44394
evm.model.chr16.236	0.466164	6.57092	3.76524	0.0523283	0.44394
evm.model.chr34.112	-0.408721	6.41774	3.7625	0.0524142	0.444386
evm.model.chr16.855	0.62717	5.02255	3.76098	0.0524617	0.444386
evm.model.chr9.321	0.435669	7.84756	3.76037	0.052481	0.444386
evm.model.chr33.51	-0.451085	5.56664	3.75882	0.0525295	0.444396
evm.model.chr24.458	-1.64931	2.40336	3.7582	0.052549	0.444396
evm.model.chr2.266	-0.496564	5.67715	3.75689	0.0525903	0.444463
evm.model.chr33.1	0.981371	7.3635	3.75533	0.0526394	0.444596
evm.model.chr25.655	1.18166	4.87354	3.75115	0.0527711	0.445426
evm.model.chr24.215	0.834489	3.73996	3.74904	0.0528378	0.445609
evm.model.chr2.93	-0.438521	6.1893	3.74834	0.0528598	0.445609
evm.model.chr14.169	0.597156	8.41243	3.74685	0.052907	0.445725
evm.model.chr7.659	-0.549128	5.48913	3.74359	0.0530106	0.446315
evm.model.chr3.535	-2.49765	1.92245	3.74139	0.0530804	0.44662
evm.model.chr10.608	-0.819922	3.69907	3.73989	0.0531278	0.446737
evm.model.chr3.1341	0.50225	5.03507	3.72908	0.0534727	0.449353
evm.model.chr7.674	0.817004	3.66387	3.72724	0.0535319	0.449567
evm.model.chr9.541	0.520709	9.47784	3.72247	0.0536849	0.450567
evm.model.chr35.366	-0.725087	4.27724	3.71888	0.0538006	0.451253
evm.model.chr3.1512	0.504071	7.20204	3.71328	0.0539812	0.452483
evm.model.chr5.432	-0.391756	6.10458	3.71089	0.0540584	0.452846
evm.model.chr18.361	0.510195	5.38973	3.70924	0.0541119	0.453009
evm.model.chr3.58	-0.651331	5.56464	3.70734	0.0541736	0.45306
evm.model.chr2.2237	0.568848	6.59397	3.70696	0.0541861	0.45306
evm.model.chr30.196	-0.953963	6.11785	3.70491	0.0542527	0.453332
evm.model.chr28.355	0.535864	4.70077	3.7018	0.0543538	0.453806
evm.model.chr39.80	1.13368	4.50966	3.69713	0.0545061	0.453806
evm.model.chr28.281	-0.734779	3.94065	3.69613	0.0545389	0.453806
evm.model.chr28.366	0.695945	9.16681	3.69473	0.0545848	0.453806
evm.model.chr33.97	0.55692	4.85661	3.69296	0.0546425	0.453806
evm.model.chr34.86	-0.887669	5.00125	3.69258	0.0546551	0.453806
evm.model.chr24.466	0.553138	9.76087	3.69077	0.0547144	0.453806
evm.model.chr15.194	-1.2842	6.0589	3.68991	0.0547426	0.453806
evm.model.chr2.897	-0.61931	4.73564	3.68972	0.0547488	0.453806
evm.model.ctg2516.4	0.625763	5.81625	3.6892	0.0547659	0.453806
evm.model.chr35.363	0.775717	3.89978	3.68772	0.0548144	0.453806
evm.model.ctg1240.1	0.438553	5.72474	3.68662	0.0548507	0.453806
evm.model.chr36.156	1.69328	2.86111	3.68639	0.0548583	0.453806
evm.model.chr1.1690	0.446732	5.17672	3.68621	0.0548642	0.453806
evm.model.chr15.1115	-0.449211	5.7278	3.6861	0.0548678	0.453806
evm.model.chr23.419	-0.627351	4.32137	3.68418	0.0549309	0.453806
evm.model.chr12.416	0.752825	3.84229	3.68208	0.0550001	0.453806
evm.model.chr37.411	1.07237	3.06468	3.68127	0.055027	0.453806
evm.model.chr30.295	-1.17789	3.29338	3.68053	0.0550513	0.453806
evm.model.chr1.1813	-0.985934	3.28261	3.68007	0.0550664	0.453806
evm.model.chr2.2108	-1.04794	5.00939	3.67992	0.0550714	0.453806
evm.model.chr27.622	0.477771	5.35093	3.67913	0.0550975	0.453806
evm.model.chr10.824	0.474006	5.21844	3.67838	0.0551222	0.453806
evm.model.ctg843.3	-1.00222	3.48344	3.6782	0.0551283	0.453806
evm.model.chr10.726	-0.611859	5.27683	3.6756	0.0552143	0.453806
evm.model.chr19.579	0.612067	4.70401	3.67477	0.0552419	0.453806
evm.model.chr1.1506	0.597818	4.40597	3.67429	0.0552578	0.453806
evm.model.chr17.768	-0.530354	8.48239	3.67352	0.0552832	0.453806
evm.model.chr6.598	-1.05193	4.31693	3.6726	0.0553139	0.453806
evm.model.chr25.426	-0.569297	5.11049	3.67049	0.0553837	0.453806
evm.model.chr10.639	-0.43392	5.8047	3.66966	0.0554116	0.453806
evm.model.chr2.1154	-0.460557	5.36823	3.66912	0.0554296	0.453806
evm.model.chr29.75	0.411489	5.66409	3.66865	0.0554451	0.453806
evm.model.chr6.818	-0.510228	5.44799	3.66647	0.0555177	0.453806
evm.model.chr14.643	-0.985351	3.85284	3.66499	0.0555669	0.453806
evm.model.chr5.1485	0.493328	5.4845	3.66385	0.055605	0.453806
evm.model.chr10.1034	-0.464184	5.08624	3.66299	0.0556337	0.453806
evm.model.chr29.298	-0.438301	5.27655	3.66273	0.0556426	0.453806
evm.model.chr4.733	-0.438753	5.90485	3.66252	0.0556494	0.453806
evm.model.chr31.351	-1.30462	2.74759	3.66167	0.0556779	0.453806
evm.model.chr10.603	0.396017	6.90347	3.66058	0.0557144	0.453806
evm.model.chr4.2116	0.492472	6.39917	3.65947	0.0557514	0.453806
evm.model.chr1.817	0.619782	5.24074	3.65875	0.0557754	0.453806
evm.model.chr3.559	0.599498	4.39523	3.65718	0.0558279	0.453956
evm.model.chr12.634	0.477311	4.98451	3.65592	0.0558703	0.454023
evm.model.chr6.987	0.414947	6.97835	3.65348	0.055952	0.45441
evm.model.chr13.898	-0.496522	5.19759	3.64994	0.0560714	0.454815
evm.model.ctg2506.2	0.733601	8.26838	3.64907	0.0561005	0.454815
evm.model.chr6.276	-0.63945	4.25536	3.64857	0.0561174	0.454815
evm.model.chr5.1252	0.479547	5.91395	3.64794	0.0561386	0.454815
evm.model.chr3.453	1.34563	3.06784	3.64521	0.0562308	0.455108
evm.model.chr15.460	-0.449663	5.76611	3.64484	0.0562432	0.455108
evm.model.chr36.101	0.810926	10.8337	3.6405	0.0563901	0.45602
evm.model.chr4.1920	-0.520699	6.53071	3.63859	0.0564547	0.456265
evm.model.chr29.81	0.927584	3.35317	3.63157	0.0566933	0.457915
evm.model.chr7.246	-0.537677	5.59684	3.62648	0.056867	0.45904
evm.model.chr29.538	-0.62522	5.22655	3.6248	0.0569244	0.459224
evm.model.chr25.208	1.88606	2.14135	3.62261	0.0569993	0.459469
evm.model.chr10.194	0.390638	6.44425	3.6219	0.0570238	0.459469
evm.model.chr24.397	0.411463	6.68169	3.61854	0.0571391	0.459906
evm.model.chr18.428	0.9422	3.3114	3.61793	0.0571599	0.459906
evm.model.chr2.222	-1.07783	7.10242	3.61724	0.0571835	0.459906
evm.model.chr1.1858	-1.02296	4.86636	3.61629	0.0572162	0.459906
evm.model.chr6.331	0.724437	6.14108	3.61377	0.0573031	0.460006
evm.model.ctg1981.13	0.445838	5.48582	3.61275	0.0573384	0.460006
evm.model.chr16.36	0.721807	3.92032	3.6106	0.0574124	0.460006
evm.model.chr10.451	0.440262	5.60604	3.61035	0.0574209	0.460006
evm.model.chr10.439	1.50667	2.44797	3.6103	0.0574226	0.460006
evm.model.chr2.858	0.548795	5.95882	3.60865	0.0574796	0.460006
evm.model.chr15.368	-0.593157	4.43491	3.60834	0.0574904	0.460006
evm.model.chr10.287	0.88185	4.76942	3.60792	0.0575051	0.460006
evm.model.chr23.975	0.656053	4.28471	3.60181	0.0577169	0.461282
evm.model.chr19.598	1.38168	3.26152	3.59988	0.0577838	0.461282
evm.model.chr10.1024	-0.410094	6.22036	3.59912	0.05781	0.461282
evm.model.chr25.355	-0.413613	5.99215	3.59675	0.0578927	0.461282
evm.model.chr3.97	-0.600197	5.04632	3.59655	0.0578995	0.461282
evm.model.chr19.428	-0.539723	7.89253	3.59582	0.0579252	0.461282
evm.model.chr22.226	0.574491	4.97069	3.59493	0.0579559	0.461282
evm.model.chr16.65	0.516876	9.027	3.59389	0.0579923	0.461282
evm.model.chr28.418	0.446552	5.42284	3.59332	0.0580122	0.461282
evm.model.ctg370.3	0.426271	5.26768	3.59279	0.0580308	0.461282
evm.model.chr2.532	2.19866	1.96271	3.59236	0.0580457	0.461282
evm.model.chr10.1201	-1.22659	4.23708	3.58693	0.0582358	0.462516
evm.model.chr5.346	-0.623703	4.30036	3.58426	0.0583293	0.462948
evm.model.chr33.151	0.629494	4.63634	3.5834	0.0583597	0.462948
evm.model.chr4.256	0.530678	4.97745	3.5821	0.0584052	0.463033
evm.model.chr1.2409	-0.487126	4.92415	3.58057	0.0584593	0.463185
evm.model.chr30.574	0.508318	5.79932	3.57849	0.0585322	0.463487
evm.model.chr37.255	0.46366	5.26457	3.57471	0.0586658	0.464269
evm.model.chr2.350	-0.597948	4.39559	3.57352	0.0587079	0.464326
evm.model.chr5.687	0.589121	4.58449	3.56732	0.0589273	0.465785
evm.model.chr16.819	-1.14375	2.95654	3.56566	0.0589863	0.465974
evm.model.chr27.328	-0.627659	4.65537	3.56288	0.0590852	0.466479
evm.model.chr4.1970	0.579638	4.4466	3.56131	0.0591409	0.466642
evm.model.chr9.338	-0.436358	7.29212	3.55827	0.0592496	0.467222
evm.model.chr24.373	0.597158	6.10855	3.55244	0.059458	0.468588
evm.model.chr6.72	0.750667	3.80606	3.54859	0.0595961	0.469399
evm.model.chr6.329	-0.812423	5.76583	3.5455	0.059707	0.469854
evm.model.chr4.189	0.904762	3.37805	3.54502	0.0597245	0.469854
evm.model.chr3.2020	-1.81659	3.31172	3.54225	0.0598244	0.47004
evm.model.chr9.961	-0.892641	3.58041	3.54061	0.0598834	0.47004
evm.model.chr28.519	1.02053	3.11928	3.54051	0.0598871	0.47004
evm.model.chr27.63	-0.748424	3.84265	3.54012	0.0599011	0.47004
evm.model.chr19.535	-0.431756	5.91638	3.53893	0.0599441	0.47004
evm.model.chr10.1275	0.681995	4.03028	3.53759	0.0599926	0.47004
evm.model.chr14.897	-0.553532	6.10596	3.53751	0.0599953	0.47004
evm.model.chr21.270	-0.657078	4.56222	3.53409	0.0601195	0.470736
evm.model.chr7.799	-0.677289	4.0787	3.53211	0.0601911	0.470812
evm.model.chr33.421	-0.556694	4.55966	3.53187	0.0602	0.470812
evm.model.chr28.376	0.521437	4.7098	3.52774	0.0603498	0.471707
evm.model.chr36.271	-0.576819	4.47293	3.52674	0.0603865	0.471717
evm.model.chr5.309	-1.14377	2.94275	3.52271	0.0605334	0.472587
evm.model.chr33.39	0.410957	6.09354	3.52072	0.0606061	0.472733
evm.model.chr33.131	0.396627	6.83864	3.52025	0.0606232	0.472733
evm.model.ctg2199.6	-0.60643	4.34482	3.51834	0.060693	0.473001
evm.model.chr19.530	-0.504552	5.77843	3.51656	0.0607585	0.473234
evm.model.chr7.873	-0.43399	5.20539	3.51373	0.0608622	0.47369
evm.model.chr13.212	-0.602747	4.57514	3.51302	0.0608883	0.47369
evm.model.chr14.904	0.721108	3.88569	3.51159	0.0609409	0.473823
evm.model.chr18.285	0.914088	3.34447	3.50975	0.0610086	0.474072
evm.model.chr27.263	0.651373	4.12855	3.50337	0.061244	0.47495
evm.model.chr2.1984	0.947856	3.2658	3.50323	0.0612494	0.47495
evm.model.chr1.147	0.926921	3.31017	3.503	0.0612576	0.47495
evm.model.chr16.286	-0.422298	5.73864	3.50195	0.0612967	0.47495
evm.model.chr33.260	0.594899	4.35967	3.50186	0.0613	0.47495
evm.model.chr14.817	-1.17369	3.05694	3.49893	0.0614085	0.475063
evm.model.chr1.1992	-0.560532	4.69453	3.49836	0.0614297	0.475063
evm.model.chr6.403	-0.477243	7.60028	3.49774	0.0614525	0.475063
evm.model.chr13.838	-0.42125	5.33335	3.49761	0.0614573	0.475063
evm.model.chr24.758	-1.20759	6.17603	3.49168	0.0616781	0.476397
evm.model.chr2.1367	-0.518566	4.72828	3.49105	0.0617014	0.476397
evm.model.chr24.394	1.07569	7.27356	3.48772	0.0618257	0.477079
evm.model.chr26.386	-0.778183	5.91751	3.48537	0.0619136	0.477481
evm.model.chr9.978	0.780066	3.69113	3.48348	0.0619844	0.477712
evm.model.chr13.1337	0.650237	5.00274	3.48265	0.0620154	0.477712
evm.model.chr2.1695	0.418717	7.50653	3.47514	0.0622973	0.479606
evm.model.ctg71.2	1.02707	3.08842	3.47413	0.0623356	0.479624
evm.model.chr3.310	-0.405284	5.77043	3.47279	0.062386	0.479671
evm.model.chr33.462	-0.72592	3.88948	3.47205	0.0624138	0.479671
evm.model.chr14.391	1.12686	2.90786	3.46977	0.0625	0.480056
evm.model.chr14.679	0.478042	5.02219	3.46804	0.0625653	0.480281
evm.model.ctg2002.1	0.795713	3.63675	3.46593	0.0626452	0.480617
evm.model.chr1.2222	0.444812	5.14069	3.46463	0.0626944	0.480718
evm.model.chr30.370	0.600596	6.37643	3.46292	0.0627592	0.480796
evm.model.chr37.330	0.458208	5.01959	3.46246	0.0627769	0.480796
evm.model.chr38.27	-0.960292	4.4112	3.46132	0.06282	0.480849
evm.model.chr3.1579	-0.611274	6.34325	3.45525	0.0630513	0.481793
evm.model.chr11.923	0.43668	6.64657	3.45518	0.0630537	0.481793
evm.model.chr22.345	-0.461445	5.02293	3.45475	0.0630702	0.481793
evm.model.chr30.202	0.514364	5.83939	3.4537	0.0631105	0.481793
evm.model.chr12.915	0.470338	5.79211	3.4531	0.0631334	0.481793
evm.model.chr15.1105	-0.457975	5.03774	3.45239	0.0631605	0.481793
evm.model.chr28.223	-0.687218	4.85594	3.45087	0.0632183	0.481958
evm.model.chr1.120	-0.607508	4.31311	3.44777	0.0633372	0.482588
evm.model.chr9.312	-0.586843	4.39836	3.44592	0.0634081	0.482637
evm.model.chr16.282	0.382218	5.71223	3.44568	0.0634173	0.482637
evm.model.chr3.487	-0.815799	4.60483	3.44472	0.0634542	0.482637
evm.model.chr16.569	0.935073	5.15903	3.44273	0.0635308	0.482637
evm.model.chr28.265	-0.410203	5.59946	3.4422	0.0635511	0.482637
evm.model.chr33.154	-0.405973	6.70368	3.44177	0.0635675	0.482637
evm.model.chr23.390	-0.768622	8.79833	3.44099	0.0635974	0.482637
evm.model.chr25.163	-0.485759	5.63969	3.43956	0.0636525	0.482683
evm.model.chr2.513	0.49808	4.79215	3.43896	0.063676	0.482683
evm.model.ctg248.3	1.4807	2.56901	3.43664	0.0637651	0.483039
evm.model.chr9.1023	0.464296	4.97793	3.43529	0.0638175	0.483039
evm.model.chr9.747	-0.421439	6.16648	3.43366	0.0638803	0.483039
evm.model.chr30.183	-0.577991	5.98491	3.4335	0.0638866	0.483039
evm.model.chr16.71	-0.623362	4.24431	3.43304	0.0639044	0.483039
evm.model.chr26.243	-0.958584	3.79708	3.43192	0.0639477	0.483068
evm.model.chr20.29	-0.526521	4.66761	3.43106	0.0639808	0.483068
evm.model.chr18.599	0.426378	5.88629	3.42927	0.0640503	0.483319
evm.model.chr14.742	0.778147	3.67689	3.42731	0.0641264	0.483525
evm.model.chr15.359	-2.1938	1.99306	3.42661	0.0641535	0.483525
evm.model.chr6.1196	0.416977	5.51654	3.42338	0.0642792	0.483525
evm.model.chr5.381	-0.570586	4.58951	3.42314	0.0642885	0.483525
evm.model.chr19.455	-0.996474	5.75333	3.42312	0.0642895	0.483525
evm.model.chr9.210	-0.486244	4.86917	3.42296	0.0642956	0.483525
evm.model.chr27.600	-0.935641	3.30788	3.42049	0.0643919	0.483815
evm.model.chr27.567	0.795176	3.62516	3.41952	0.0644297	0.483815
evm.model.chr24.464	-0.541786	6.45519	3.41917	0.0644432	0.483815
evm.model.chr26.66	0.46033	5.96322	3.41611	0.0645631	0.484375
evm.model.chr24.606	-0.545824	4.56824	3.41541	0.0645906	0.484375
evm.model.chr13.747	0.544903	4.60781	3.41413	0.0646406	0.484477
evm.model.chr26.705	0.806956	5.65972	3.41095	0.0647652	0.485138
evm.model.chr13.342	-1.54476	2.89464	3.40727	0.0649098	0.485947
evm.model.chr21.326	0.500433	5.22922	3.40535	0.0649851	0.486238
evm.model.ctg2565.2	-0.776753	3.77597	3.40368	0.0650511	0.486458
evm.model.chr10.424	0.987292	3.14839	3.40171	0.0651287	0.486765
evm.model.chr1.2595	-0.530048	4.63876	3.39911	0.0652315	0.487247
evm.model.chr2.1170	0.627881	11.3818	3.39762	0.0652907	0.487247
evm.model.chr24.603	0.421589	7.06668	3.3973	0.0653031	0.487247
evm.model.chr21.661	0.643681	4.12139	3.39554	0.0653728	0.487494
evm.model.chr33.418	0.45005	5.26471	3.39344	0.0654561	0.487547
evm.model.chr22.589	-0.474882	5.7525	3.39263	0.0654885	0.487547
evm.model.ctg1621.4	-0.909467	3.36005	3.392	0.0655135	0.487547
evm.model.chr22.491	0.449907	5.84768	3.39168	0.0655263	0.487547
evm.model.chr6.932	0.545017	6.21357	3.38981	0.0656005	0.487826
evm.model.chr16.402	0.571673	4.50781	3.38868	0.0656455	0.487888
evm.model.chr9.58	-0.795994	7.34225	3.38726	0.0657021	0.488036
evm.model.chr7.20	1.57592	2.36061	3.38305	0.0658702	0.488875
evm.model.chr9.385	-0.506121	4.98635	3.38259	0.0658885	0.488875
evm.model.chr14.136	-0.681474	4.20655	3.37899	0.0660327	0.489669
evm.model.chr12.604	0.670146	4.01879	3.37737	0.0660976	0.489669
evm.model.chr20.762	-0.405994	5.63325	3.37707	0.0661096	0.489669
evm.model.chr4.2046	0.408937	6.58507	3.37591	0.066156	0.489669
evm.model.chr7.633	0.566914	4.43556	3.37533	0.0661795	0.489669
evm.model.chr4.171	-1.24681	2.74645	3.37424	0.066223	0.489702
evm.model.chr3.1569	0.65406	5.7738	3.37292	0.0662761	0.489702
evm.model.chr22.515	-1.21289	4.11648	3.37247	0.0662942	0.489702
evm.model.chr12.856	-0.547303	4.54755	3.37121	0.0663452	0.489806
evm.model.chr14.68	-0.745314	5.47827	3.36897	0.0664352	0.490199
evm.model.chr35.99	0.965251	3.18522	3.36768	0.0664873	0.490312
evm.model.chr31.106	-0.969769	5.75284	3.36411	0.0666315	0.490943
evm.model.chr17.78	0.486966	5.02411	3.36374	0.0666467	0.490943
evm.model.ctg151.5	1.31093	2.62734	3.36256	0.0666943	0.491022
evm.model.chr6.691	-0.38968	6.70318	3.35905	0.0668365	0.491576
evm.model.chr26.518	0.99764	3.11275	3.35888	0.0668435	0.491576
evm.model.chr20.225	0.423563	5.72491	3.35672	0.0669313	0.491951
evm.model.chr14.1050	0.677038	5.76021	3.35531	0.0669887	0.492101
evm.model.ctg638.4	-0.692605	5.71778	3.35232	0.0671102	0.492497
evm.model.chr30.190	0.687948	3.93941	3.35217	0.0671166	0.492497
evm.model.chr3.562	0.549546	4.50433	3.35052	0.0671838	0.492585
evm.model.chr2.1999	0.485537	5.34563	3.35006	0.0672026	0.492585
evm.model.chr30.585	-1.23844	2.74954	3.34692	0.0673307	0.49305
evm.model.chr14.853	1.0296	3.04616	3.34669	0.0673402	0.49305
evm.model.chr10.662	-0.517545	4.67803	3.34459	0.0674262	0.493381
evm.model.chr25.267	-1.16007	3.4506	3.34327	0.0674806	0.493381
evm.model.chr10.733	-0.463777	4.98565	3.34287	0.0674966	0.493381
evm.model.chr26.681	0.394892	5.49751	3.3413	0.0675612	0.493582
evm.model.chr23.291	0.533251	10.7511	3.33937	0.0676405	0.493623
evm.model.chr31.241	-0.655831	4.08364	3.33884	0.0676623	0.493623
evm.model.chr6.931	0.603201	6.44954	3.33846	0.067678	0.493623
evm.model.chr16.505	-0.45756	6.19782	3.33608	0.0677758	0.493686
evm.model.chr7.964	-1.23484	3.13214	3.33585	0.0677856	0.493686
evm.model.chr16.166	0.75494	3.71585	3.33555	0.0677979	0.493686
evm.model.chr14.39	-0.527036	7.34425	3.33109	0.0679819	0.494755
evm.model.chr28.464	0.516592	8.19515	3.32875	0.0680787	0.495189
evm.model.chr14.71	-0.559934	5.13938	3.32722	0.0681419	0.495378
evm.model.chr25.474	0.55146	7.88958	3.32419	0.0682675	0.495756
evm.model.chr3.159	-1.59383	2.35219	3.32417	0.0682684	0.495756
evm.model.chr12.1077	1.81189	2.35171	3.32307	0.0683141	0.495817
evm.model.chr25.206	0.400383	8.3618	3.31891	0.0684871	0.496802
evm.model.chr4.1622	-0.495791	5.38845	3.31645	0.06859	0.497099
evm.model.chr9.381	0.462594	8.4358	3.31614	0.0686028	0.497099
evm.model.chr8.45	0.559385	8.02639	3.31481	0.0686584	0.497232
evm.model.chr33.127	-0.722656	5.85719	3.31218	0.0687681	0.49758
evm.model.chr3.75	-1.12561	3.15435	3.31111	0.0688129	0.49758
evm.model.chr12.166	0.64226	5.13435	3.30994	0.0688621	0.49758
evm.model.chr21.689	0.730567	5.32444	3.30921	0.0688927	0.49758
evm.model.chr7.1049	0.400271	6.3872	3.30871	0.0689138	0.49758
evm.model.chr25.330	-1.28556	3.32089	3.3083	0.0689307	0.49758
evm.model.chr5.942	-0.813221	6.848	3.30699	0.0689859	0.497708
evm.model.chr13.190	-0.785924	7.33968	3.30556	0.0690457	0.497869
evm.model.chr21.62	0.849957	5.47866	3.3025	0.0691746	0.49834
evm.model.chr2.2147	1.77964	2.1475	3.30223	0.0691858	0.49834
evm.model.ctg1154.5	-1.01366	3.10787	3.30085	0.0692438	0.498488
evm.model.chr22.559	-1.22927	2.94694	3.29762	0.0693803	0.49916
evm.model.chr19.23	0.463247	4.93873	3.29683	0.0694139	0.49916
evm.model.chr20.578	-0.51285	5.93025	3.2952	0.0694826	0.49916
evm.model.ctg2663.36	-0.494579	4.77448	3.29509	0.0694872	0.49916
evm.model.chr8.1164	-0.50073	5.09904	3.29401	0.0695331	0.499221
evm.model.chr18.98	0.43915	6.09619	3.29115	0.069654	0.499408
evm.model.chr19.340	0.826339	3.49175	3.29109	0.0696568	0.499408
evm.model.chr2.1887	0.410538	8.04574	3.29074	0.0696717	0.499408
evm.model.chr34.93	-0.626984	6.19093	3.28778	0.0697973	0.500039
evm.model.chr21.216	0.74016	3.74597	3.28662	0.0698467	0.500123
evm.model.chr2.1320	0.424561	5.74047	3.28282	0.0700084	0.501012
evm.model.chr3.1051	0.562207	4.41981	3.28044	0.0701102	0.501471
evm.model.chr9.516	0.492427	5.5231	3.27514	0.0703369	0.502806
evm.model.chr1.2545	-0.764389	4.14227	3.27431	0.0703725	0.502806
evm.model.chr12.1555	-0.509762	4.94825	3.27139	0.0704979	0.503432
evm.model.chr21.520	0.416313	7.41234	3.27049	0.0705366	0.503439
evm.model.chr14.819	0.511142	4.65473	3.26711	0.0706822	0.5038
evm.model.chr6.460	0.979237	3.11925	3.26618	0.0707222	0.5038
evm.model.chr24.33	0.556369	5.37027	3.2661	0.0707255	0.5038
evm.model.chr25.414	-1.0976	4.30555	3.2658	0.0707387	0.5038
evm.model.chr13.221	0.668765	6.66913	3.26234	0.0708877	0.504087
evm.model.chr1.2614	1.71953	3.2389	3.2602	0.0709804	0.504087
evm.model.chr1.363	1.02134	3.03565	3.25911	0.0710277	0.504087
evm.model.chr9.1119	-0.909132	5.79303	3.25879	0.0710415	0.504087
evm.model.ctg2539.35	-0.404936	5.39651	3.25859	0.0710502	0.504087
evm.model.chr15.77	0.551508	5.4122	3.25798	0.0710764	0.504087
evm.model.chr22.476	-1.54089	3.67522	3.25687	0.0711247	0.504087
evm.model.chr2.884	2.04035	3.10818	3.25579	0.0711717	0.504087
evm.model.chr30.40	-0.405863	5.5145	3.25573	0.071174	0.504087
evm.model.chr3.1172	0.526755	4.98091	3.2555	0.0711842	0.504087
evm.model.chr24.37	0.670118	7.79273	3.25469	0.0712195	0.504087
evm.model.chr3.1976	0.575475	8.33366	3.25351	0.0712706	0.504087
evm.model.chr32.92	-1.4986	4.31822	3.2535	0.0712712	0.504087
evm.model.chr24.437	0.506484	4.88539	3.25173	0.0713481	0.504362
evm.model.chr4.610	0.826192	6.01598	3.24688	0.0715597	0.505006
evm.model.chr17.574	1.25151	2.65202	3.2461	0.0715934	0.505006
evm.model.chr27.656	0.410212	7.65659	3.24609	0.0715943	0.505006
evm.model.chr2.791	0.426163	5.17054	3.24602	0.0715973	0.505006
evm.model.chr19.110	-1.02658	3.16169	3.24465	0.0716571	0.505006
evm.model.chr7.664	-0.435773	5.08878	3.24443	0.0716667	0.505006
evm.model.chr16.500	-0.591222	8.78782	3.24045	0.071841	0.505836
evm.model.chr17.576	-0.501297	5.52171	3.23872	0.0719168	0.505836
evm.model.chr37.53	0.978079	3.9446	3.23811	0.0719435	0.505836
evm.model.chr18.314	0.565088	5.29065	3.23721	0.0719832	0.505836
evm.model.chr3.481	0.460326	6.59832	3.23576	0.0720471	0.505836
evm.model.chr23.631	-1.47974	2.56762	3.23568	0.0720502	0.505836
evm.model.chr11.1295	0.40687	6.21475	3.23568	0.0720506	0.505836
evm.model.chr22.606	-0.444904	5.52902	3.23406	0.0721217	0.505861
evm.model.chr16.815	-0.435442	8.07083	3.23387	0.0721301	0.505861
evm.model.chr13.1323	0.559008	8.62022	3.23219	0.0722042	0.506114
evm.model.chr26.684	0.912419	8.88302	3.2291	0.0723405	0.506802
evm.model.chr21.526	1.29396	4.36589	3.22465	0.0725372	0.507689
evm.model.chr15.1088	-0.560103	4.45446	3.22427	0.0725543	0.507689
evm.model.chr14.613	-0.46085	4.93253	3.22365	0.0725814	0.507689
evm.model.chr6.550	0.379585	7.12497	3.22197	0.0726561	0.507944
evm.model.chr12.513	0.486358	4.76975	3.21959	0.0727617	0.508242
evm.model.chr7.112	-0.677026	3.96229	3.21929	0.0727751	0.508242
evm.model.chr20.589	0.40968	7.74267	3.21831	0.0728188	0.508281
evm.model.ctg2566.33	0.46701	7.78781	3.21685	0.0728837	0.508322
evm.model.chr2.286	-0.519363	4.92336	3.21646	0.0729011	0.508322
evm.model.chr24.815	-0.954703	3.49826	3.21543	0.072947	0.508376
evm.model.chr2.892	-1.42489	2.48559	3.21329	0.0730426	0.508776
evm.model.chr10.604	0.368431	6.14268	3.21113	0.0731389	0.509022
evm.model.chr4.1643	-0.696896	5.45819	3.21078	0.0731545	0.509022
evm.model.chr1.2006	1.02212	3.89602	3.20835	0.0732634	0.509302
evm.model.chr30.477	-0.43572	5.23	3.20789	0.0732841	0.509302
evm.model.chr15.847	0.433318	6.31791	3.20675	0.0733349	0.509302
evm.model.chr7.728	-0.857691	4.25709	3.20647	0.0733478	0.509302
evm.model.ctg1320.2	-1.24224	2.70524	3.2024	0.0735303	0.510303
evm.model.chr2.1841	0.377284	6.44856	3.19664	0.0737897	0.511577
evm.model.chr21.272	-0.851747	5.8878	3.19604	0.0738168	0.511577
evm.model.chr9.400	-0.474382	4.84579	3.19507	0.0738608	0.511577
evm.model.chr8.530	0.885516	3.30625	3.19435	0.0738931	0.511577
evm.model.chr10.1037	0.545187	7.28068	3.19406	0.0739061	0.511577
evm.model.chr36.248	-1.28734	2.63954	3.18776	0.0741915	0.513286
evm.model.chr14.1201	0.669113	3.94594	3.18469	0.0743313	0.513769
evm.model.chr29.374	-0.492517	6.6783	3.18379	0.0743723	0.513769
evm.model.chr2.290	-0.481743	4.95772	3.18365	0.0743785	0.513769
evm.model.chr11.670	0.424839	9.47602	3.18268	0.0744227	0.513769
evm.model.chr4.723	-1.61199	2.3013	3.18198	0.0744543	0.513769
evm.model.chr3.476	0.389575	6.06022	3.18071	0.0745125	0.513905
evm.model.chr23.290	-1.16644	2.90324	3.17837	0.0746192	0.514064
evm.model.chr13.1261	-0.474377	4.83548	3.17781	0.0746447	0.514064
evm.model.chr15.443	0.77729	4.3622	3.17673	0.0746942	0.514064
evm.model.chr4.387	0.387465	5.74435	3.17613	0.0747215	0.514064
evm.model.chr9.831	-0.525572	4.56916	3.17597	0.0747288	0.514064
evm.model.ctg1611.5	1.30489	5.26306	3.17209	0.0749066	0.515021
evm.model.chr7.172	-0.466491	5.28597	3.16462	0.07525	0.517115
evm.model.chr23.1080	1.136	4.12663	3.16364	0.0752949	0.517157
evm.model.chr14.726	0.472131	7.89589	3.16069	0.0754313	0.517556
evm.model.ctg2289.2	0.411627	5.87436	3.15988	0.0754687	0.517556
evm.model.chr2.646	2.30414	1.83913	3.15986	0.0754696	0.517556
evm.model.chr31.174	0.725986	3.79742	3.1552	0.0756855	0.51869
evm.model.ctg1685.7	0.843814	6.10795	3.15461	0.075713	0.51869
evm.model.chr9.85	-0.462748	6.80816	3.15261	0.0758055	0.519057
evm.model.chr22.269	-0.607109	5.35362	3.1514	0.0758618	0.519175
evm.model.chr23.131	0.813599	3.47587	3.14975	0.0759387	0.519266
evm.model.chr27.585	0.457338	10.7123	3.14944	0.075953	0.519266
evm.model.chr5.844	0.396551	5.79511	3.1461	0.0761089	0.519444
evm.model.chr29.95	0.679557	6.63943	3.14605	0.0761109	0.519444
evm.model.chr5.377	0.42058	5.6031	3.14534	0.076144	0.519444
evm.model.chr23.770	0.91568	3.89907	3.14491	0.0761641	0.519444
evm.model.chr21.115	-1.43914	2.45242	3.1447	0.0761742	0.519444
evm.model.chr30.392	0.451429	4.93245	3.14335	0.0762371	0.519606
evm.model.chr12.1516	-0.585318	5.05656	3.14195	0.0763025	0.519787
evm.model.chr31.69	0.423902	6.68966	3.13896	0.0764424	0.520473
evm.model.chr4.1946	0.856179	6.19327	3.13643	0.0765614	0.520743
evm.model.chr10.645	-0.877717	4.10563	3.13329	0.0767088	0.520743
evm.model.chr32.387	0.498265	7.2407	3.13317	0.0767144	0.520743
evm.model.chr2.1966	-0.657271	4.00524	3.13292	0.0767261	0.520743
evm.model.chr11.631	-0.449379	4.96221	3.1328	0.076732	0.520743
evm.model.chr20.721	0.63737	5.21655	3.13183	0.0767775	0.520743
evm.model.chr10.1347	-0.615756	4.15749	3.13085	0.0768236	0.520743
evm.model.chr14.328	0.669142	3.92286	3.13022	0.0768531	0.520743
evm.model.chr1.2087	0.560952	4.60911	3.12982	0.0768723	0.520743
evm.model.chr9.786	-1.17721	2.7734	3.12936	0.0768941	0.520743
evm.model.chr9.624	1.37833	2.46127	3.12897	0.0769124	0.520743
evm.model.chr3.1936	1.48721	2.34719	3.12743	0.0769852	0.520971
evm.model.chr24.516	1.18999	2.71121	3.12536	0.0770826	0.521365
evm.model.chr2.630	1.07243	2.89289	3.12257	0.0772147	0.521893
evm.model.chr4.228	-0.477988	4.87332	3.12098	0.0772905	0.521893
evm.model.chr4.222	-1.60332	2.29283	3.12063	0.0773067	0.521893
evm.model.chr2.1523	-0.511121	4.61813	3.12041	0.0773175	0.521893
evm.model.chr1.1453	0.420844	5.17281	3.11672	0.0774926	0.52281
evm.model.chr31.182	0.546749	5.71047	3.1144	0.0776028	0.523288
evm.model.chr14.86	0.755032	3.63499	3.11123	0.0777544	0.524045
evm.model.chr10.877	-0.691893	4.98644	3.10925	0.0778486	0.524074
evm.model.chr2.114	0.37883	6.53979	3.10837	0.077891	0.524074
evm.model.chr4.2165	-0.554174	5.22313	3.10821	0.0778985	0.524074
evm.model.chr21.239	-0.437337	5.18524	3.10725	0.0779446	0.524074
evm.model.chr2.106	-0.551306	4.42473	3.10702	0.0779555	0.524074
evm.model.chr4.1834	0.50764	4.60442	3.1045	0.0780762	0.52462
evm.model.chr15.813	-0.495849	4.68844	3.10245	0.0781745	0.5248
evm.model.chr35.41	-0.909894	5.77814	3.1023	0.0781819	0.5248
evm.model.chr28.578	-0.606877	4.17832	3.09834	0.0783721	0.525507
evm.model.chr25.535	-0.421782	5.46875	3.09801	0.0783882	0.525507
evm.model.chr3.2039	-0.396839	5.90977	3.09765	0.0784056	0.525507
evm.model.chr30.376	0.557862	6.78555	3.09554	0.0785069	0.525921
evm.model.chr4.430	0.906092	4.32821	3.09438	0.0785631	0.526017
evm.model.chr32.126	0.420874	5.09742	3.09359	0.078601	0.526017
evm.model.chr18.108	-0.537407	4.48241	3.09279	0.0786398	0.526017
evm.model.chr15.1071	0.4414	7.30723	3.09151	0.0787018	0.526021
evm.model.chr6.841	-0.695136	3.85052	3.09072	0.0787398	0.526021
evm.model.chr22.32	-0.838359	3.42865	3.09033	0.0787588	0.526021
evm.model.chr7.509	0.661954	7.11864	3.08878	0.078834	0.526232
evm.model.chr16.121	0.40103	6.72475	3.08769	0.0788868	0.526232
evm.model.chr5.94	-0.436747	5.12731	3.08723	0.0789091	0.526232
evm.model.chr3.1219	0.463532	4.90704	3.0835	0.0790903	0.527176
evm.model.chr25.263	-0.618937	4.78083	3.0816	0.0791824	0.527526
evm.model.chr2.233	-0.460868	5.18475	3.07895	0.0793119	0.527864
[truncated: 11,312 more rows]
